# Supplementary material for: 2,4,6,8-Tetra­kis(4-ethyl­phen­yl)-3,7-diaza­bicyclo­[3.3.1]nonan-9-one
Source: Acta Crystallogr Sect E Struct Rep Online. 2010 May 12;66(Pt 6):o1316. doi: 10.1107/S1600536810016569 (PMC2979421; doi:10.1107/S1600536810016569)
Supplement: Supplementary file 1 [file e-66-o1316-sup1.cif]

##############################################################################
###                                                                        ###
###        Electronic paper (Acta Crystallographica Section E)             ###
###                                                                        ###
##############################################################################
#                                                                            #
# This CIF contains the data in a paper accepted for publication in Acta     #
# Crystallographica Section E. It conforms to the requirements of Notes      #
# for Authors for Section E, and has been peer reviewed under the auspices   #
# of the IUCr Commission on Journals.                                        #
#                                                                            #
# Full details of the Crystallographic Information File format               #
# are given in the paper "The Crystallographic Information File (CIF):       #
# a New Standard Archive File for Crystallography" by S. R. Hall, F. H.      #
# Allen and I. D. Brown [Acta Cryst. (1991), A47, 655-685].                  #
#                                                                            #
# The current version of the core CIF dictionary is obtainable from          #
# ftp://ftp.iucr.org/pub/cif_core.dic. The current version number is 2.4.    #
#                                                                            #
# Software is freely available for graphical display of the structure(s) in  #
# this CIF.  For information consult the CIF home page http://www.iucr.org/  #
# cif/home.html                                                              #
#                                                                            #
# This file may be used for bona fide research purposes within the           #
# scientific community so long as proper attribution is given to the journal # 
# article from which it was obtained.                                        #
#                                                                            #
##############################################################################
                                             
data_global
_audit_creation_method     SHELXL-97
_journal_date_recd_electronic     2010-04-30
_journal_date_accepted     2010-05-06
_journal_name_full     'Acta Crystallographica, Section E'
_journal_year     2010
_journal_volume     66
_journal_issue      6
_journal_page_first     o1316
_journal_page_last     o1316
_journal_paper_category     QO
_journal_coeditor_code     HG2681
_publ_contact_author_name     ' Edward RT Tiekink '
_publ_contact_author_address
;
Department of Chemistry, University of Malaya,
50603 Kuala Lumpur, Malaysia
;
_publ_contact_author_email
;
edward.tiekink@gmail.com
;
_publ_contact_author_fax     ' +60 3 7967 4193 '
_publ_contact_author_phone     ' +60 3 7967 6775 '
_publ_section_title
;
2,4,6,8-Tetrakis(4-ethylphenyl)-3,7-diazabicyclo[3.3.1]nonan-9-one
;
loop_
    _publ_author_name
    _publ_author_footnote
    _publ_author_address
    'Rajesh, K.' .
;
Organic Chemistry Division, School of Advanced Sciences, VIT University,
Vellore 632 014, India
;
    'Vijayakumar, V.'
;
Additional correspondence author, e-mail: kvpsvijayakumar@gmail.com.
;
;
Organic Chemistry Division, School of Advanced Sciences, VIT University,
Vellore 632 014, India
;
    'Safwan, A. P.' .
;
Department of Chemistry, University of Malaya,
50603 Kuala Lumpur, Malaysia
;
    'Tan, Kong Wai' .
;
Department of Chemistry, University of Malaya,
50603 Kuala Lumpur, Malaysia
;
    'Tiekink, Edward R. T.' .
;
Department of Chemistry, University of Malaya,
50603 Kuala Lumpur, Malaysia
;
_publ_section_synopsis     .
data_I
_audit_creation_method     SHELXL-97
_chemical_name_systematic
;
2,4,6,8-Tetrakis(4-ethylphenyl)-3,7-diazabicyclo[3.3.1]nonan-9-one
;
_chemical_name_common     ?
_chemical_formula_moiety     'C39 H44 N2 O'
_chemical_formula_sum     'C39 H44 N2 O'
_chemical_formula_iupac     'C39 H44 N2 O'
_chemical_formula_weight     556.76
_chemical_melting_point     ?
_symmetry_cell_setting     monoclinic
_symmetry_space_group_name_H-M     'P 21/c'
_symmetry_space_group_name_Hall     '-P 2ybc'
loop_
    _symmetry_equiv_pos_as_xyz
    'x, y, z'
    '-x, y+1/2, -z+1/2'
    '-x, -y, -z'
    'x, -y-1/2, z-1/2'
_cell_length_a     13.381(2)
_cell_length_b     11.8217(17)
_cell_length_c     19.989(3)
_cell_angle_alpha     90
_cell_angle_beta     99.675(4)
_cell_angle_gamma     90
_cell_volume     3117.1(8)
_cell_formula_units_Z     4
_cell_measurement_reflns_used     9317
_cell_measurement_theta_min     2.3
_cell_measurement_theta_max     28.2
_cell_measurement_temperature     100(2)
_exptl_crystal_description     block
_exptl_crystal_colour     colourless
_exptl_crystal_size_max     0.40
_exptl_crystal_size_mid     0.37
_exptl_crystal_size_min     0.29
_exptl_crystal_density_diffrn     1.186
_exptl_crystal_density_meas     ?
_exptl_crystal_density_method     'not measured'
_exptl_crystal_F_000     1200
_exptl_absorpt_coefficient_mu     0.070
_exptl_absorpt_correction_type     multi-scan
_exptl_absorpt_process_details     '(SADABS; Sheldrick, 1996)'
_exptl_absorpt_correction_T_min     0.972
_exptl_absorpt_correction_T_max     0.980
_diffrn_ambient_temperature     100(2)
_diffrn_radiation_type     MoK\a
_diffrn_radiation_wavelength     0.71073
_diffrn_radiation_source     'fine-focus sealed tube'
_diffrn_radiation_monochromator     graphite
_diffrn_measurement_device_type     'Bruker SMART APEX diffractometer'
_diffrn_measurement_method     '\w scans'
_diffrn_detector_area_resol_mean     ?
_diffrn_reflns_number     29235
_diffrn_reflns_av_R_equivalents     0.033
_diffrn_reflns_av_sigmaI/netI     0.029
_diffrn_reflns_theta_min     1.5
_diffrn_reflns_theta_max     27.5
_diffrn_reflns_theta_full     27.5
_diffrn_measured_fraction_theta_max     1.000
_diffrn_measured_fraction_theta_full     1.000
_diffrn_reflns_limit_h_min     -17
_diffrn_reflns_limit_h_max     17
_diffrn_reflns_limit_k_min     -15
_diffrn_reflns_limit_k_max     15
_diffrn_reflns_limit_l_min     -25
_diffrn_reflns_limit_l_max     25
_diffrn_standards_number     0
_diffrn_standards_interval_count     0
_diffrn_standards_interval_time     0
_diffrn_standards_decay_%     0
_refine_special_details
;
Refinement of <i>F</i>^2^ against ALL reflections. The weighted <i>R</i>-factor
wR and goodness of fit <i>S</i> are based on <i>F</i>^2^, conventional
<i>R</i>-factors <i>R</i> are based on <i>F</i>, with <i>F</i> set to zero for
negative <i>F</i>^2^. The threshold expression of <i>F</i>^2^ >
2\s(<i>F</i>^2^) is used only for calculating <i>R</i>-factors(gt) etc. and is
not relevant to the choice of reflections for refinement. <i>R</i>-factors
based on <i>F</i>^2^ are statistically about twice as large as those based on
<i>F</i>, and <i>R</i>- factors based on ALL data will be even larger.
;
_reflns_number_total     7159
_reflns_number_gt     5783
_reflns_threshold_expression     I>2\s(I)
_refine_ls_structure_factor_coef     Fsqd
_refine_ls_matrix_type     full
_refine_ls_R_factor_all     0.055
_refine_ls_R_factor_gt     0.042
_refine_ls_wR_factor_gt     0.108
_refine_ls_wR_factor_ref     0.117
_refine_ls_goodness_of_fit_ref     1.03
_refine_ls_restrained_S_all     1.03
_refine_ls_number_reflns     7159
_refine_ls_number_parameters     389
_refine_ls_number_restraints     2
_refine_ls_hydrogen_treatment     mixed
_refine_ls_weighting_scheme     calc
_refine_ls_weighting_details
         'calc w=1/[\s^2^(Fo^2^)+(0.0602P)^2^+0.9409P] where P=(Fo^2^+2Fc^2^)/3'
_atom_sites_solution_hydrogens     geom
_atom_sites_solution_primary     direct
_atom_sites_solution_secondary     difmap
_refine_ls_shift/su_max     0.000
_refine_ls_shift/su_mean     0.000
_refine_diff_density_max     0.33
_refine_diff_density_min     -0.27
_refine_ls_extinction_method     none
_refine_ls_extinction_coef     ?
loop_
    _atom_type_symbol
    _atom_type_description
    _atom_type_scat_dispersion_real
    _atom_type_scat_dispersion_imag
    _atom_type_scat_source
    'C' 'C' 0.0033 0.0016
                         'International Tables Vol C Tables 4.2.6.8 and 6.1.1.4'
    'H' 'H' 0.0000 0.0000
                         'International Tables Vol C Tables 4.2.6.8 and 6.1.1.4'
    'N' 'N' 0.0061 0.0033
                         'International Tables Vol C Tables 4.2.6.8 and 6.1.1.4'
    'O' 'O' 0.0106 0.0060
                         'International Tables Vol C Tables 4.2.6.8 and 6.1.1.4'
_computing_data_collection     'APEX2 (Bruker, 2008)'
_computing_cell_refinement     'SAINT (Bruker, 2008)'
_computing_data_reduction     'SAINT (Bruker, 2008)'
_computing_structure_solution     'SHELXS97 (Sheldrick, 2008)'
_computing_structure_refinement     'SHELXL97 (Sheldrick, 2008)'
_computing_molecular_graphics
                      'ORTEP-3 (Farrugia, 1997) and DIAMOND (Brandenburg, 2006)'
_computing_publication_material     'publCIF (Westrip, 2010)'
loop_
    _atom_site_type_symbol
    _atom_site_label
    _atom_site_fract_x
    _atom_site_fract_y
    _atom_site_fract_z
    _atom_site_U_iso_or_equiv
    _atom_site_adp_type
    _atom_site_calc_flag
    _atom_site_refinement_flags
    _atom_site_occupancy
    _atom_site_disorder_assembly
    _atom_site_disorder_group
    O O1 0.28740(7) 0.33935(8) 0.24139(5) 0.0258(2) Uani d . 1 . .
    N N1 0.10571(8) 0.43495(9) 0.35954(5) 0.0176(2) Uani d D 1 . .
    H H1N 0.0682(12) 0.4050(13) 0.3883(8) 0.026 Uiso d D 1 . .
    N N2 0.22518(7) 0.62144(9) 0.25571(5) 0.0159(2) Uani d D 1 . .
    H H2N 0.2198(11) 0.6951(14) 0.2501(7) 0.024 Uiso d D 1 . .
    C C1 0.06877(9) 0.39020(10) 0.29151(6) 0.0171(2) Uani d . 1 . .
    H H1 0.0782 0.3063 0.2923 0.020 Uiso calc R 1 . .
    C C2 0.13203(9) 0.44252(10) 0.24037(6) 0.0158(2) Uani d . 1 . .
    H H2 0.1105 0.4076 0.1946 0.019 Uiso calc R 1 . .
    C C3 0.12289(9) 0.57417(10) 0.23417(6) 0.0149(2) Uani d . 1 . .
    H H3 0.0769 0.6024 0.2651 0.018 Uiso calc R 1 . .
    C C4 0.26318(9) 0.59657(10) 0.32788(6) 0.0149(2) Uani d . 1 . .
    H H4 0.2114 0.6212 0.3556 0.018 Uiso calc R 1 . .
    C C5 0.27729(9) 0.46582(10) 0.33456(6) 0.0160(2) Uani d . 1 . .
    H H5 0.3506 0.4477 0.3498 0.019 Uiso calc R 1 . .
    C C6 0.21310(9) 0.41261(10) 0.38478(6) 0.0164(2) Uani d . 1 . .
    H H6 0.2243 0.3290 0.3863 0.020 Uiso calc R 1 . .
    C C7 0.24032(9) 0.41035(10) 0.26704(6) 0.0172(2) Uani d . 1 . .
    C C8 -0.04266(9) 0.41626(10) 0.26868(6) 0.0175(2) Uani d . 1 . .
    C C9 -0.09358(9) 0.49827(11) 0.29977(6) 0.0213(3) Uani d . 1 . .
    H H9 -0.0603 0.5344 0.3398 0.026 Uiso calc R 1 . .
    C C10 -0.19329(9) 0.52824(12) 0.27270(7) 0.0234(3) Uani d . 1 . .
    H H10 -0.2269 0.5843 0.2947 0.028 Uiso calc R 1 . .
    C C11 -0.24389(9) 0.47706(11) 0.21398(6) 0.0214(3) Uani d . 1 . .
    C C12 -0.19308(10) 0.39341(11) 0.18375(6) 0.0222(3) Uani d . 1 . .
    H H12 -0.2265 0.3567 0.1439 0.027 Uiso calc R 1 . .
    C C13 -0.09445(10) 0.36279(10) 0.21087(6) 0.0204(3) Uani d . 1 . .
    H H13 -0.0618 0.3047 0.1898 0.025 Uiso calc R 1 . .
    C C14 -0.34976(10) 0.51291(12) 0.18224(7) 0.0267(3) Uani d . 1 . .
    H H14A -0.3800 0.5581 0.2154 0.032 Uiso calc R 1 . .
    H H14B -0.3923 0.4448 0.1709 0.032 Uiso calc R 1 . .
    C C15 -0.34962(12) 0.58247(14) 0.11839(9) 0.0382(4) Uani d . 1 . .
    H H15A -0.3103 0.6518 0.1298 0.057 Uiso calc R 1 . .
    H H15B -0.4194 0.6022 0.0985 0.057 Uiso calc R 1 . .
    H H15C -0.3190 0.5383 0.0856 0.057 Uiso calc R 1 . .
    C C16 0.08053(9) 0.60808(10) 0.16182(6) 0.0162(2) Uani d . 1 . .
    C C17 -0.02427(9) 0.61354(10) 0.14070(6) 0.0183(2) Uani d . 1 . .
    H H17 -0.0682 0.6043 0.1730 0.022 Uiso calc R 1 . .
    C C18 -0.06514(10) 0.63238(11) 0.07294(6) 0.0216(3) Uani d . 1 . .
    H H18 -0.1366 0.6361 0.0597 0.026 Uiso calc R 1 . .
    C C19 -0.00307(10) 0.64589(10) 0.02430(6) 0.0221(3) Uani d . 1 . .
    C C20 0.10134(10) 0.64380(11) 0.04593(6) 0.0230(3) Uani d . 1 . .
    H H20 0.1452 0.6552 0.0138 0.028 Uiso calc R 1 . .
    C C21 0.14298(10) 0.62529(11) 0.11384(6) 0.0205(3) Uani d . 1 . .
    H H21 0.2145 0.6245 0.1273 0.025 Uiso calc R 1 . .
    C C22 -0.04871(12) 0.66010(12) -0.04984(7) 0.0295(3) Uani d . 1 . .
    H H22A 0.0023 0.6378 -0.0780 0.035 Uiso calc R 1 . .
    H H22B -0.1072 0.6082 -0.0609 0.035 Uiso calc R 1 . .
    C C23 -0.08338(14) 0.77868(13) -0.06826(8) 0.0440(4) Uani d . 1 . .
    H H23A -0.1328 0.8022 -0.0400 0.066 Uiso calc R 1 . .
    H H23B -0.1149 0.7813 -0.1162 0.066 Uiso calc R 1 . .
    H H23C -0.0250 0.8299 -0.0607 0.066 Uiso calc R 1 . .
    C C24 0.36114(9) 0.66011(10) 0.35158(6) 0.0156(2) Uani d . 1 . .
    C C25 0.43406(9) 0.67254(11) 0.30988(6) 0.0192(3) Uani d . 1 . .
    H H25 0.4223 0.6409 0.2656 0.023 Uiso calc R 1 . .
    C C26 0.52380(9) 0.73073(11) 0.33227(6) 0.0206(3) Uani d . 1 . .
    H H26 0.5723 0.7386 0.3029 0.025 Uiso calc R 1 . .
    C C27 0.54357(9) 0.77772(10) 0.39710(6) 0.0186(2) Uani d . 1 . .
    C C28 0.47053(9) 0.76542(10) 0.43854(6) 0.0180(2) Uani d . 1 . .
    H H28 0.4822 0.7974 0.4828 0.022 Uiso calc R 1 . .
    C C29 0.38064(9) 0.70720(10) 0.41650(6) 0.0167(2) Uani d . 1 . .
    H H29 0.3321 0.6994 0.4459 0.020 Uiso calc R 1 . .
    C C30 0.64131(10) 0.84034(11) 0.42213(7) 0.0240(3) Uani d . 1 . .
    H H30A 0.6909 0.8227 0.3920 0.029 Uiso calc R 1 . .
    H H30B 0.6698 0.8133 0.4683 0.029 Uiso calc R 1 . .
    C C31 0.62664(12) 0.96826(13) 0.42412(9) 0.0362(4) Uani d . 1 . .
    H H31A 0.6050 0.9966 0.3779 0.054 Uiso calc R 1 . .
    H H31B 0.6907 1.0043 0.4440 0.054 Uiso calc R 1 . .
    H H31C 0.5747 0.9860 0.4517 0.054 Uiso calc R 1 . .
    C C32 0.24685(9) 0.46056(10) 0.45536(6) 0.0162(2) Uani d . 1 . .
    C C33 0.34447(9) 0.43509(10) 0.48903(6) 0.0186(2) Uani d . 1 . .
    H H33 0.3851 0.3832 0.4692 0.022 Uiso calc R 1 . .
    C C34 0.38284(10) 0.48437(11) 0.55082(6) 0.0208(3) Uani d . 1 . .
    H H34 0.4498 0.4668 0.5723 0.025 Uiso calc R 1 . .
    C C35 0.32457(10) 0.55942(10) 0.58197(6) 0.0203(3) Uani d . 1 . .
    C C36 0.22587(10) 0.58115(11) 0.54989(6) 0.0213(3) Uani d . 1 . .
    H H36 0.1838 0.6294 0.5712 0.026 Uiso calc R 1 . .
    C C37 0.18765(9) 0.53323(11) 0.48694(6) 0.0199(3) Uani d . 1 . .
    H H37 0.1205 0.5505 0.4655 0.024 Uiso calc R 1 . .
    C C38 0.37098(11) 0.61916(12) 0.64667(7) 0.0262(3) Uani d . 1 . .
    H H38A 0.4108 0.5643 0.6778 0.031 Uiso calc R 1 . .
    H H38B 0.3164 0.6494 0.6694 0.031 Uiso calc R 1 . .
    C C39 0.43976(11) 0.71594(12) 0.63209(7) 0.0297(3) Uani d . 1 . .
    H H39A 0.4911 0.6869 0.6069 0.045 Uiso calc R 1 . .
    H H39B 0.4732 0.7491 0.6750 0.045 Uiso calc R 1 . .
    H H39C 0.3991 0.7740 0.6050 0.045 Uiso calc R 1 . .
loop_
    _atom_site_aniso_label
    _atom_site_aniso_U_11
    _atom_site_aniso_U_22
    _atom_site_aniso_U_33
    _atom_site_aniso_U_12
    _atom_site_aniso_U_13
    _atom_site_aniso_U_23
    O1 0.0268(5) 0.0266(5) 0.0248(5) 0.0072(4) 0.0061(4) -0.0061(4)
    N1 0.0160(5) 0.0227(5) 0.0141(5) -0.0028(4) 0.0027(4) 0.0020(4)
    N2 0.0169(5) 0.0157(5) 0.0142(5) -0.0027(4) 0.0003(4) 0.0020(4)
    C1 0.0193(6) 0.0147(5) 0.0167(6) -0.0024(4) 0.0015(5) -0.0001(4)
    C2 0.0190(6) 0.0147(5) 0.0134(5) -0.0009(4) 0.0022(4) -0.0015(4)
    C3 0.0160(5) 0.0151(5) 0.0134(5) -0.0012(4) 0.0022(4) -0.0005(4)
    C4 0.0147(5) 0.0170(6) 0.0128(5) 0.0000(4) 0.0017(4) 0.0006(4)
    C5 0.0155(5) 0.0163(6) 0.0159(6) 0.0010(4) 0.0023(4) 0.0004(5)
    C6 0.0177(6) 0.0153(5) 0.0158(6) 0.0006(4) 0.0015(4) 0.0021(4)
    C7 0.0206(6) 0.0150(5) 0.0171(6) -0.0006(4) 0.0065(5) 0.0019(5)
    C8 0.0186(6) 0.0174(6) 0.0164(6) -0.0043(4) 0.0027(5) 0.0039(5)
    C9 0.0186(6) 0.0282(7) 0.0170(6) -0.0045(5) 0.0028(5) -0.0023(5)
    C10 0.0190(6) 0.0302(7) 0.0217(6) -0.0013(5) 0.0056(5) -0.0022(5)
    C11 0.0171(6) 0.0252(6) 0.0214(6) -0.0064(5) 0.0021(5) 0.0044(5)
    C12 0.0251(6) 0.0199(6) 0.0200(6) -0.0087(5) -0.0013(5) 0.0008(5)
    C13 0.0236(6) 0.0154(6) 0.0218(6) -0.0047(5) 0.0024(5) -0.0005(5)
    C14 0.0172(6) 0.0350(8) 0.0266(7) -0.0036(5) -0.0001(5) 0.0022(6)
    C15 0.0277(7) 0.0431(9) 0.0424(9) 0.0038(7) 0.0022(6) 0.0170(7)
    C16 0.0210(6) 0.0128(5) 0.0142(6) -0.0013(4) 0.0010(4) -0.0011(4)
    C17 0.0206(6) 0.0170(6) 0.0168(6) 0.0000(5) 0.0023(5) 0.0003(5)
    C18 0.0233(6) 0.0195(6) 0.0202(6) 0.0025(5) -0.0019(5) -0.0001(5)
    C19 0.0337(7) 0.0156(6) 0.0155(6) 0.0037(5) -0.0005(5) 0.0003(5)
    C20 0.0312(7) 0.0219(6) 0.0171(6) -0.0003(5) 0.0075(5) 0.0017(5)
    C21 0.0228(6) 0.0203(6) 0.0183(6) -0.0016(5) 0.0031(5) 0.0002(5)
    C22 0.0408(8) 0.0296(7) 0.0161(6) 0.0083(6) -0.0005(6) 0.0018(5)
    C23 0.0600(11) 0.0255(8) 0.0363(9) -0.0081(7) -0.0212(8) 0.0107(7)
    C24 0.0155(5) 0.0146(5) 0.0160(6) 0.0006(4) 0.0007(4) 0.0022(4)
    C25 0.0204(6) 0.0225(6) 0.0147(6) -0.0023(5) 0.0030(5) -0.0002(5)
    C26 0.0180(6) 0.0249(6) 0.0196(6) -0.0019(5) 0.0054(5) 0.0033(5)
    C27 0.0166(6) 0.0174(6) 0.0205(6) -0.0006(4) -0.0007(5) 0.0032(5)
    C28 0.0201(6) 0.0173(6) 0.0152(6) 0.0001(5) -0.0005(5) -0.0002(5)
    C29 0.0175(6) 0.0165(6) 0.0163(6) 0.0013(4) 0.0036(4) 0.0018(5)
    C30 0.0180(6) 0.0283(7) 0.0245(7) -0.0052(5) 0.0003(5) 0.0010(5)
    C31 0.0313(8) 0.0279(8) 0.0468(9) -0.0117(6) -0.0009(7) 0.0017(7)
    C32 0.0194(6) 0.0148(5) 0.0148(6) -0.0012(4) 0.0038(4) 0.0039(4)
    C33 0.0217(6) 0.0166(6) 0.0177(6) 0.0035(5) 0.0039(5) 0.0021(5)
    C34 0.0221(6) 0.0207(6) 0.0184(6) 0.0022(5) 0.0004(5) 0.0036(5)
    C35 0.0277(6) 0.0191(6) 0.0143(6) -0.0019(5) 0.0046(5) 0.0039(5)
    C36 0.0257(6) 0.0207(6) 0.0192(6) 0.0024(5) 0.0085(5) 0.0001(5)
    C37 0.0190(6) 0.0214(6) 0.0196(6) 0.0022(5) 0.0044(5) 0.0036(5)
    C38 0.0335(7) 0.0288(7) 0.0162(6) -0.0019(6) 0.0038(5) -0.0013(5)
    C39 0.0353(8) 0.0311(7) 0.0237(7) -0.0059(6) 0.0079(6) -0.0089(6)
_geom_special_details
;
All s.u.'s (except the s.u. in the dihedral angle between two l.s. planes) are
estimated using the full covariance matrix. The cell s.u.'s are taken into
account individually in the estimation of s.u.'s in distances, angles and
torsion angles; correlations between s.u.'s in cell parameters are only used
when they are defined by crystal symmetry. An approximate (isotropic)
treatment of cell s.u.'s is used for estimating s.u.'s involving l.s. planes.
;
loop_
    _geom_bond_atom_site_label_1
    _geom_bond_atom_site_label_2
    _geom_bond_site_symmetry_2
    _geom_bond_distance
    _geom_bond_publ_flag
    O1 C7 . 1.2135(15) ?
    N1 C6 . 1.4647(15) ?
    N1 C1 . 1.4654(15) ?
    N1 H1N . 0.897(16) ?
    N2 C3 . 1.4742(14) ?
    N2 C4 . 1.4763(15) ?
    N2 H2N . 0.880(16) ?
    C1 C8 . 1.5159(16) ?
    C1 C2 . 1.5604(16) ?
    C1 H1 . 1.0000 ?
    C2 C7 . 1.5063(16) ?
    C2 C3 . 1.5644(16) ?
    C2 H2 . 1.0000 ?
    C3 C16 . 1.5158(16) ?
    C3 H3 . 1.0000 ?
    C4 C24 . 1.5159(16) ?
    C4 C5 . 1.5603(16) ?
    C4 H4 . 1.0000 ?
    C5 C7 . 1.5073(16) ?
    C5 C6 . 1.5591(16) ?
    C5 H5 . 1.0000 ?
    C6 C32 . 1.5172(16) ?
    C6 H6 . 1.0000 ?
    C8 C9 . 1.3901(18) ?
    C8 C13 . 1.3950(17) ?
    C9 C10 . 1.3985(17) ?
    C9 H9 . 0.9500 ?
    C10 C11 . 1.3911(18) ?
    C10 H10 . 0.9500 ?
    C11 C12 . 1.3940(19) ?
    C11 C14 . 1.5123(17) ?
    C12 C13 . 1.3880(18) ?
    C12 H12 . 0.9500 ?
    C13 H13 . 0.9500 ?
    C14 C15 . 1.519(2) ?
    C14 H14A . 0.9900 ?
    C14 H14B . 0.9900 ?
    C15 H15A . 0.9800 ?
    C15 H15B . 0.9800 ?
    C15 H15C . 0.9800 ?
    C16 C21 . 1.3889(17) ?
    C16 C17 . 1.3964(16) ?
    C17 C18 . 1.3909(17) ?
    C17 H17 . 0.9500 ?
    C18 C19 . 1.3899(19) ?
    C18 H18 . 0.9500 ?
    C19 C20 . 1.3917(19) ?
    C19 C22 . 1.5143(17) ?
    C20 C21 . 1.3952(17) ?
    C20 H20 . 0.9500 ?
    C21 H21 . 0.9500 ?
    C22 C23 . 1.503(2) ?
    C22 H22A . 0.9900 ?
    C22 H22B . 0.9900 ?
    C23 H23A . 0.9800 ?
    C23 H23B . 0.9800 ?
    C23 H23C . 0.9800 ?
    C24 C25 . 1.3936(17) ?
    C24 C29 . 1.3957(17) ?
    C25 C26 . 1.3909(17) ?
    C25 H25 . 0.9500 ?
    C26 C27 . 1.3939(18) ?
    C26 H26 . 0.9500 ?
    C27 C28 . 1.3910(18) ?
    C27 C30 . 1.5130(17) ?
    C28 C29 . 1.3916(17) ?
    C28 H28 . 0.9500 ?
    C29 H29 . 0.9500 ?
    C30 C31 . 1.526(2) ?
    C30 H30A . 0.9900 ?
    C30 H30B . 0.9900 ?
    C31 H31A . 0.9800 ?
    C31 H31B . 0.9800 ?
    C31 H31C . 0.9800 ?
    C32 C37 . 1.3900(17) ?
    C32 C33 . 1.3981(16) ?
    C33 C34 . 1.3840(17) ?
    C33 H33 . 0.9500 ?
    C34 C35 . 1.3949(18) ?
    C34 H34 . 0.9500 ?
    C35 C36 . 1.3917(18) ?
    C35 C38 . 1.5123(18) ?
    C36 C37 . 1.3962(18) ?
    C36 H36 . 0.9500 ?
    C37 H37 . 0.9500 ?
    C38 C39 . 1.5269(19) ?
    C38 H38A . 0.9900 ?
    C38 H38B . 0.9900 ?
    C39 H39A . 0.9800 ?
    C39 H39B . 0.9800 ?
    C39 H39C . 0.9800 ?
loop_
    _geom_angle_atom_site_label_1
    _geom_angle_atom_site_label_2
    _geom_angle_atom_site_label_3
    _geom_angle_site_symmetry_1
    _geom_angle_site_symmetry_3
    _geom_angle
    _geom_angle_publ_flag
    C6 N1 C1 . . 114.38(10) ?
    C6 N1 H1N . . 109.3(10) ?
    C1 N1 H1N . . 108.3(10) ?
    C3 N2 C4 . . 111.13(9) ?
    C3 N2 H2N . . 106.6(10) ?
    C4 N2 H2N . . 109.2(10) ?
    N1 C1 C8 . . 111.55(10) ?
    N1 C1 C2 . . 109.23(9) ?
    C8 C1 C2 . . 109.68(9) ?
    N1 C1 H1 . . 108.8 ?
    C8 C1 H1 . . 108.8 ?
    C2 C1 H1 . . 108.8 ?
    C7 C2 C1 . . 105.29(9) ?
    C7 C2 C3 . . 109.69(9) ?
    C1 C2 C3 . . 113.73(10) ?
    C7 C2 H2 . . 109.3 ?
    C1 C2 H2 . . 109.3 ?
    C3 C2 H2 . . 109.3 ?
    N2 C3 C16 . . 111.00(9) ?
    N2 C3 C2 . . 107.31(9) ?
    C16 C3 C2 . . 110.51(9) ?
    N2 C3 H3 . . 109.3 ?
    C16 C3 H3 . . 109.3 ?
    C2 C3 H3 . . 109.3 ?
    N2 C4 C24 . . 110.15(9) ?
    N2 C4 C5 . . 107.32(9) ?
    C24 C4 C5 . . 112.23(9) ?
    N2 C4 H4 . . 109.0 ?
    C24 C4 H4 . . 109.0 ?
    C5 C4 H4 . . 109.0 ?
    C7 C5 C6 . . 105.52(9) ?
    C7 C5 C4 . . 109.73(9) ?
    C6 C5 C4 . . 112.51(10) ?
    C7 C5 H5 . . 109.7 ?
    C6 C5 H5 . . 109.7 ?
    C4 C5 H5 . . 109.7 ?
    N1 C6 C32 . . 111.99(10) ?
    N1 C6 C5 . . 108.68(9) ?
    C32 C6 C5 . . 109.75(9) ?
    N1 C6 H6 . . 108.8 ?
    C32 C6 H6 . . 108.8 ?
    C5 C6 H6 . . 108.8 ?
    O1 C7 C2 . . 124.19(11) ?
    O1 C7 C5 . . 124.30(11) ?
    C2 C7 C5 . . 111.01(10) ?
    C9 C8 C13 . . 118.28(11) ?
    C9 C8 C1 . . 122.57(11) ?
    C13 C8 C1 . . 118.94(11) ?
    C8 C9 C10 . . 120.74(12) ?
    C8 C9 H9 . . 119.6 ?
    C10 C9 H9 . . 119.6 ?
    C11 C10 C9 . . 120.91(12) ?
    C11 C10 H10 . . 119.5 ?
    C9 C10 H10 . . 119.5 ?
    C10 C11 C12 . . 118.07(12) ?
    C10 C11 C14 . . 121.40(12) ?
    C12 C11 C14 . . 120.51(12) ?
    C13 C12 C11 . . 121.12(12) ?
    C13 C12 H12 . . 119.4 ?
    C11 C12 H12 . . 119.4 ?
    C12 C13 C8 . . 120.84(12) ?
    C12 C13 H13 . . 119.6 ?
    C8 C13 H13 . . 119.6 ?
    C11 C14 C15 . . 111.77(11) ?
    C11 C14 H14A . . 109.3 ?
    C15 C14 H14A . . 109.3 ?
    C11 C14 H14B . . 109.3 ?
    C15 C14 H14B . . 109.3 ?
    H14A C14 H14B . . 107.9 ?
    C14 C15 H15A . . 109.5 ?
    C14 C15 H15B . . 109.5 ?
    H15A C15 H15B . . 109.5 ?
    C14 C15 H15C . . 109.5 ?
    H15A C15 H15C . . 109.5 ?
    H15B C15 H15C . . 109.5 ?
    C21 C16 C17 . . 118.34(11) ?
    C21 C16 C3 . . 121.71(11) ?
    C17 C16 C3 . . 119.74(10) ?
    C18 C17 C16 . . 120.82(12) ?
    C18 C17 H17 . . 119.6 ?
    C16 C17 H17 . . 119.6 ?
    C19 C18 C17 . . 121.08(12) ?
    C19 C18 H18 . . 119.5 ?
    C17 C18 H18 . . 119.5 ?
    C18 C19 C20 . . 117.86(11) ?
    C18 C19 C22 . . 120.48(12) ?
    C20 C19 C22 . . 121.65(12) ?
    C19 C20 C21 . . 121.40(12) ?
    C19 C20 H20 . . 119.3 ?
    C21 C20 H20 . . 119.3 ?
    C16 C21 C20 . . 120.44(12) ?
    C16 C21 H21 . . 119.8 ?
    C20 C21 H21 . . 119.8 ?
    C23 C22 C19 . . 113.60(12) ?
    C23 C22 H22A . . 108.8 ?
    C19 C22 H22A . . 108.8 ?
    C23 C22 H22B . . 108.8 ?
    C19 C22 H22B . . 108.8 ?
    H22A C22 H22B . . 107.7 ?
    C22 C23 H23A . . 109.5 ?
    C22 C23 H23B . . 109.5 ?
    H23A C23 H23B . . 109.5 ?
    C22 C23 H23C . . 109.5 ?
    H23A C23 H23C . . 109.5 ?
    H23B C23 H23C . . 109.5 ?
    C25 C24 C29 . . 118.27(11) ?
    C25 C24 C4 . . 121.40(10) ?
    C29 C24 C4 . . 120.33(10) ?
    C26 C25 C24 . . 120.87(11) ?
    C26 C25 H25 . . 119.6 ?
    C24 C25 H25 . . 119.6 ?
    C25 C26 C27 . . 121.00(11) ?
    C25 C26 H26 . . 119.5 ?
    C27 C26 H26 . . 119.5 ?
    C28 C27 C26 . . 118.00(11) ?
    C28 C27 C30 . . 120.60(11) ?
    C26 C27 C30 . . 121.40(11) ?
    C27 C28 C29 . . 121.30(11) ?
    C27 C28 H28 . . 119.3 ?
    C29 C28 H28 . . 119.3 ?
    C28 C29 C24 . . 120.55(11) ?
    C28 C29 H29 . . 119.7 ?
    C24 C29 H29 . . 119.7 ?
    C27 C30 C31 . . 112.68(11) ?
    C27 C30 H30A . . 109.1 ?
    C31 C30 H30A . . 109.1 ?
    C27 C30 H30B . . 109.1 ?
    C31 C30 H30B . . 109.1 ?
    H30A C30 H30B . . 107.8 ?
    C30 C31 H31A . . 109.5 ?
    C30 C31 H31B . . 109.5 ?
    H31A C31 H31B . . 109.5 ?
    C30 C31 H31C . . 109.5 ?
    H31A C31 H31C . . 109.5 ?
    H31B C31 H31C . . 109.5 ?
    C37 C32 C33 . . 118.18(11) ?
    C37 C32 C6 . . 123.36(11) ?
    C33 C32 C6 . . 118.38(11) ?
    C34 C33 C32 . . 121.03(11) ?
    C34 C33 H33 . . 119.5 ?
    C32 C33 H33 . . 119.5 ?
    C33 C34 C35 . . 120.98(12) ?
    C33 C34 H34 . . 119.5 ?
    C35 C34 H34 . . 119.5 ?
    C36 C35 C34 . . 118.04(11) ?
    C36 C35 C38 . . 121.96(12) ?
    C34 C35 C38 . . 119.91(12) ?
    C35 C36 C37 . . 121.06(12) ?
    C35 C36 H36 . . 119.5 ?
    C37 C36 H36 . . 119.5 ?
    C32 C37 C36 . . 120.64(11) ?
    C32 C37 H37 . . 119.7 ?
    C36 C37 H37 . . 119.7 ?
    C35 C38 C39 . . 111.14(11) ?
    C35 C38 H38A . . 109.4 ?
    C39 C38 H38A . . 109.4 ?
    C35 C38 H38B . . 109.4 ?
    C39 C38 H38B . . 109.4 ?
    H38A C38 H38B . . 108.0 ?
    C38 C39 H39A . . 109.5 ?
    C38 C39 H39B . . 109.5 ?
    H39A C39 H39B . . 109.5 ?
    C38 C39 H39C . . 109.5 ?
    H39A C39 H39C . . 109.5 ?
    H39B C39 H39C . . 109.5 ?
loop_
    _geom_torsion_atom_site_label_1
    _geom_torsion_atom_site_label_2
    _geom_torsion_atom_site_label_3
    _geom_torsion_atom_site_label_4
    _geom_torsion_site_symmetry_1
    _geom_torsion_site_symmetry_2
    _geom_torsion_site_symmetry_3
    _geom_torsion_site_symmetry_4
    _geom_torsion
    _geom_torsion_publ_flag
    C6 N1 C1 C8 . . . . 179.96(9) ?
    C6 N1 C1 C2 . . . . -58.63(13) ?
    N1 C1 C2 C7 . . . . 58.31(12) ?
    C8 C1 C2 C7 . . . . -179.15(9) ?
    N1 C1 C2 C3 . . . . -61.80(12) ?
    C8 C1 C2 C3 . . . . 60.74(12) ?
    C4 N2 C3 C16 . . . . 175.29(9) ?
    C4 N2 C3 C2 . . . . -63.86(12) ?
    C7 C2 C3 N2 . . . . 1.01(12) ?
    C1 C2 C3 N2 . . . . 118.60(10) ?
    C7 C2 C3 C16 . . . . 122.17(10) ?
    C1 C2 C3 C16 . . . . -120.24(11) ?
    C3 N2 C4 C24 . . . . -171.74(9) ?
    C3 N2 C4 C5 . . . . 65.81(12) ?
    N2 C4 C5 C7 . . . . -4.20(12) ?
    C24 C4 C5 C7 . . . . -125.34(10) ?
    N2 C4 C5 C6 . . . . -121.35(10) ?
    C24 C4 C5 C6 . . . . 117.50(11) ?
    C1 N1 C6 C32 . . . . -179.85(9) ?
    C1 N1 C6 C5 . . . . 58.74(13) ?
    C7 C5 C6 N1 . . . . -58.93(12) ?
    C4 C5 C6 N1 . . . . 60.69(12) ?
    C7 C5 C6 C32 . . . . 178.30(9) ?
    C4 C5 C6 C32 . . . . -62.08(12) ?
    C1 C2 C7 O1 . . . . 106.88(13) ?
    C3 C2 C7 O1 . . . . -130.38(12) ?
    C1 C2 C7 C5 . . . . -65.30(12) ?
    C3 C2 C7 C5 . . . . 57.44(12) ?
    C6 C5 C7 O1 . . . . -106.30(13) ?
    C4 C5 C7 O1 . . . . 132.25(12) ?
    C6 C5 C7 C2 . . . . 65.88(12) ?
    C4 C5 C7 C2 . . . . -55.57(12) ?
    N1 C1 C8 C9 . . . . 16.87(16) ?
    C2 C1 C8 C9 . . . . -104.28(13) ?
    N1 C1 C8 C13 . . . . -168.51(10) ?
    C2 C1 C8 C13 . . . . 70.33(14) ?
    C13 C8 C9 C10 . . . . -1.58(18) ?
    C1 C8 C9 C10 . . . . 173.07(11) ?
    C8 C9 C10 C11 . . . . -0.2(2) ?
    C9 C10 C11 C12 . . . . 1.33(19) ?
    C9 C10 C11 C14 . . . . -176.85(12) ?
    C10 C11 C12 C13 . . . . -0.73(19) ?
    C14 C11 C12 C13 . . . . 177.46(12) ?
    C11 C12 C13 C8 . . . . -1.04(19) ?
    C9 C8 C13 C12 . . . . 2.18(18) ?
    C1 C8 C13 C12 . . . . -172.67(11) ?
    C10 C11 C14 C15 . . . . 105.45(15) ?
    C12 C11 C14 C15 . . . . -72.69(16) ?
    N2 C3 C16 C21 . . . . 31.23(15) ?
    C2 C3 C16 C21 . . . . -87.71(13) ?
    N2 C3 C16 C17 . . . . -154.06(11) ?
    C2 C3 C16 C17 . . . . 86.99(13) ?
    C21 C16 C17 C18 . . . . 1.90(18) ?
    C3 C16 C17 C18 . . . . -172.98(11) ?
    C16 C17 C18 C19 . . . . 0.23(19) ?
    C17 C18 C19 C20 . . . . -2.14(19) ?
    C17 C18 C19 C22 . . . . 176.72(12) ?
    C18 C19 C20 C21 . . . . 1.95(19) ?
    C22 C19 C20 C21 . . . . -176.90(12) ?
    C17 C16 C21 C20 . . . . -2.09(18) ?
    C3 C16 C21 C20 . . . . 172.69(11) ?
    C19 C20 C21 C16 . . . . 0.17(19) ?
    C18 C19 C22 C23 . . . . 81.21(18) ?
    C20 C19 C22 C23 . . . . -99.97(16) ?
    N2 C4 C24 C25 . . . . -38.85(15) ?
    C5 C4 C24 C25 . . . . 80.66(14) ?
    N2 C4 C24 C29 . . . . 141.59(11) ?
    C5 C4 C24 C29 . . . . -98.90(13) ?
    C29 C24 C25 C26 . . . . -0.23(18) ?
    C4 C24 C25 C26 . . . . -179.80(11) ?
    C24 C25 C26 C27 . . . . 0.33(19) ?
    C25 C26 C27 C28 . . . . -0.48(18) ?
    C25 C26 C27 C30 . . . . 179.50(12) ?
    C26 C27 C28 C29 . . . . 0.56(18) ?
    C30 C27 C28 C29 . . . . -179.42(11) ?
    C27 C28 C29 C24 . . . . -0.49(18) ?
    C25 C24 C29 C28 . . . . 0.31(17) ?
    C4 C24 C29 C28 . . . . 179.88(11) ?
    C28 C27 C30 C31 . . . . -74.32(16) ?
    C26 C27 C30 C31 . . . . 105.70(15) ?
    N1 C6 C32 C37 . . . . -10.32(16) ?
    C5 C6 C32 C37 . . . . 110.47(13) ?
    N1 C6 C32 C33 . . . . 173.07(10) ?
    C5 C6 C32 C33 . . . . -66.13(13) ?
    C37 C32 C33 C34 . . . . -2.61(18) ?
    C6 C32 C33 C34 . . . . 174.17(11) ?
    C32 C33 C34 C35 . . . . 1.16(19) ?
    C33 C34 C35 C36 . . . . 1.54(18) ?
    C33 C34 C35 C38 . . . . -175.19(12) ?
    C34 C35 C36 C37 . . . . -2.78(19) ?
    C38 C35 C36 C37 . . . . 173.88(12) ?
    C33 C32 C37 C36 . . . . 1.37(18) ?
    C6 C32 C37 C36 . . . . -175.24(11) ?
    C35 C36 C37 C32 . . . . 1.33(19) ?
    C36 C35 C38 C39 . . . . -100.09(15) ?
    C34 C35 C38 C39 . . . . 76.51(15) ?
loop_
    _geom_hbond_atom_site_label_D
    _geom_hbond_atom_site_label_H
    _geom_hbond_atom_site_label_A
    _geom_hbond_site_symmetry_A
    _geom_hbond_distance_DH
    _geom_hbond_distance_HA
    _geom_hbond_distance_DA
    _geom_hbond_angle_DHA
    C26 H26 O1 2_655 0.95 2.51 3.3837(16) 153
