# Supplementary material for: 2,4,6,8-Tetra­kis(4-ethyl­phen­yl)-3,7-diaza­bicyclo­[3.3.1]nonan-9-one
Source: Acta Crystallogr Sect E Struct Rep Online. 2010 May 12;66(Pt 6):o1316. doi: 10.1107/S1600536810016569 (PMC2979421; doi:10.1107/S1600536810016569)
Supplement: Supplementary file 2 [file e-66-o1316-Isup2.hkl]

#
# h,k,l, Fc-squared, Fo-squared, sigma(Fo-squared) and status flag
#
data_I
_shelx_title ' Sai 11'
_shelx_refln_list_code          4
_shelx_F_calc_maximum      264.21
_exptl_crystal_F_000      1200.00
_reflns_d_resolution_high  0.7697
 
loop_
 _symmetry_equiv_pos_as_xyz
 'x, y, z'
 '-x, y+1/2, -z+1/2'
 '-x, -y, -z'
 'x, -y-1/2, z-1/2'
 
_cell_length_a    13.3813
_cell_length_b    11.8217
_cell_length_c    19.9889
_cell_angle_alpha  90.000
_cell_angle_beta   99.675
_cell_angle_gamma  90.000
 
_shelx_F_squared_multiplier     1.000
 
loop_
 _refln_index_h
 _refln_index_k
 _refln_index_l
 _refln_F_squared_calc
 _refln_F_squared_meas
 _refln_F_squared_sigma
 _refln_observed_status
   1   0   0     3908.47     3078.08    164.22 o
   2   0   0     1353.79     1319.18     22.47 o
   3   0   0     2277.96     2377.25     39.10 o
   4   0   0     4290.62     3930.28     51.93 o
   5   0   0      253.98      254.99      7.02 o
   6   0   0     5191.68     5482.00     72.81 o
   7   0   0    11456.72    12170.06    155.79 o
   8   0   0     1357.77     1435.19     30.38 o
   9   0   0     1727.70     1730.60     29.48 o
  10   0   0      444.82      490.35     14.13 o
  11   0   0     1821.63     1814.57     32.76 o
  12   0   0      546.17      573.14     20.88 o
  13   0   0        0.21       -1.04      6.08 o
  14   0   0       76.86       85.89     20.43 o
  15   0   0        7.94       -4.00     11.45 o
  16   0   0        9.12       -4.19      7.72 o
  17   0   0       25.01        6.33     21.26 o
   1   1   0      509.90      517.85     27.22 o
   2   1   0      292.77      238.99      4.02 o
   3   1   0       80.94      106.31      3.08 o
   4   1   0     9794.71     9530.72     85.23 o
   5   1   0      563.77      610.89      8.39 o
   6   1   0       24.91       23.74      2.41 o
   7   1   0      840.48      920.88     12.41 o
   8   1   0       97.14       94.05      4.80 o
   9   1   0       44.55       44.86      3.76 o
  10   1   0      139.26      144.61      6.00 o
  11   1   0        1.06       -4.15      3.31 o
  12   1   0       17.84       16.15      4.31 o
  13   1   0        5.06       -3.60      4.18 o
  14   1   0      145.48      122.30      9.10 o
  15   1   0       97.10      101.97      9.11 o
  16   1   0        0.89        2.59      5.62 o
  17   1   0       11.00        5.72      6.93 o
   0   2   0    19962.97    18526.46    233.61 o
   1   2   0     9074.73     9069.96     80.63 o
   2   2   0    36939.70    34862.82    312.26 o
   3   2   0     1600.42     1486.93     16.89 o
   4   2   0     2501.98     2596.32     25.41 o
   5   2   0      933.24      867.89     10.89 o
   6   2   0      236.59      282.63      6.06 o
   7   2   0     1419.37     1533.97     18.03 o
   8   2   0     1176.11     1196.82     15.66 o
   9   2   0      100.03      118.43      5.40 o
  10   2   0       15.01        8.63      6.06 o
  11   2   0       56.28       55.15      5.11 o
  12   2   0      136.11      129.23      7.42 o
  13   2   0      645.24      644.02     14.80 o
  14   2   0       81.28       75.34      7.74 o
  15   2   0        2.73        1.14      5.61 o
  16   2   0       63.71       70.60      8.81 o
   1   3   0       29.38       15.96      1.76 o
   2   3   0     6163.32     6096.58     59.36 o
   3   3   0      800.98      788.51      9.33 o
   4   3   0      543.11      520.52     13.03 o
   5   3   0      186.26      201.23      5.07 o
   6   3   0      375.24      431.85      7.41 o
   7   3   0       24.06       24.24      2.64 o
   8   3   0       11.91       24.88      3.05 o
   9   3   0      335.90      359.87      8.22 o
  10   3   0        2.95        4.93      3.37 o
  11   3   0       25.17       28.84      4.49 o
  12   3   0      101.96      109.81      7.98 o
  13   3   0      106.10      102.37      7.35 o
  14   3   0        0.49       -1.45      4.45 o
  15   3   0       46.06       71.96      9.53 o
  16   3   0        6.76        0.02      6.10 o
   0   4   0    11941.51    12161.53    152.36 o
   1   4   0    26326.68    25908.40    237.47 o
   2   4   0      396.15      414.61      5.83 o
   3   4   0     2249.00     2376.38     23.64 o
   4   4   0       15.71        8.56      1.61 o
   5   4   0       64.71       77.53      3.31 o
   6   4   0      342.40      365.24      7.57 o
   7   4   0      327.35      332.62      6.84 o
   8   4   0        1.28        2.34      2.21 o
   9   4   0      111.28       97.16      5.68 o
  10   4   0        0.56        2.14      3.26 o
  11   4   0      307.85      321.54     10.03 o
  12   4   0        2.28       -1.52      3.94 o
  13   4   0        0.01       -1.80      4.18 o
  14   4   0     1098.39     1147.46     38.11 o
  15   4   0       78.54       99.22      9.03 o
  16   4   0        3.24       15.58      6.75 o
   1   5   0     4287.71     4471.25     41.29 o
   2   5   0       29.18       36.68      2.27 o
   3   5   0     1165.80     1149.55     13.24 o
   4   5   0      917.90      972.33     12.04 o
   5   5   0     1180.11     1251.32     16.07 o
   6   5   0       53.03       70.58      3.56 o
   7   5   0     2261.13     2259.47     24.96 o
   8   5   0     2042.93     2006.84     29.76 o
   9   5   0      182.61      186.29      7.34 o
  10   5   0       25.96       20.36      4.08 o
  11   5   0        0.26       -3.45      3.39 o
  12   5   0      467.29      449.60     12.37 o
  13   5   0        0.49       -5.46      4.22 o
  14   5   0       82.75       93.51      7.91 o
  15   5   0      120.71      117.59     13.60 o
  16   5   0        0.03       -2.16      5.66 o
   0   6   0      696.27      779.09     12.84 o
   1   6   0      318.66      385.79      5.54 o
   2   6   0        2.67        1.36      1.26 o
   3   6   0     3117.14     3251.02     32.07 o
   4   6   0      693.70      797.03     10.75 o
   5   6   0      163.39      176.57      4.90 o
   6   6   0       46.71       47.14      3.21 o
   7   6   0      356.57      381.98      7.77 o
   8   6   0        3.70        6.27      3.16 o
   9   6   0      659.07      680.42     13.53 o
  10   6   0      165.34      163.79      9.23 o
  11   6   0      970.15      891.84     18.00 o
  12   6   0       30.52       25.29      5.22 o
  13   6   0        1.63       -4.89      4.19 o
  14   6   0      191.40      214.91     13.56 o
  15   6   0      417.84      443.07     14.43 o
   1   7   0     3253.80     3471.78     37.91 o
   2   7   0        3.54       -0.06      1.37 o
   3   7   0      381.64      398.88      6.82 o
   4   7   0       99.93      102.49      3.96 o
   5   7   0      145.90      154.20      4.87 o
   6   7   0        3.16        4.22      2.22 o
   7   7   0      467.26      486.11     10.61 o
   8   7   0       56.29       51.16      4.75 o
   9   7   0      193.98      164.19      7.57 o
  10   7   0      359.73      345.62     10.42 o
  11   7   0      220.14      205.59      9.15 o
  12   7   0       75.04       69.46      7.77 o
  13   7   0      137.72      140.81      8.89 o
  14   7   0       61.24       65.67      7.40 o
  15   7   0        9.86        1.96      5.85 o
   0   8   0      600.90      598.93     17.93 o
   1   8   0      634.63      626.19     13.09 o
   2   8   0      926.92      969.28     19.79 o
   3   8   0      143.12      157.47      7.05 o
   4   8   0      178.65      145.19      5.75 o
   5   8   0       50.03       32.83      3.07 o
   6   8   0      206.84      201.16      5.96 o
   7   8   0      455.58      420.03     10.05 o
   8   8   0       27.83       34.39      4.44 o
   9   8   0      315.44      301.34      9.46 o
  10   8   0      148.73      144.65      9.24 o
  11   8   0      371.44      330.35     12.74 o
  12   8   0      110.18      119.81      9.45 o
  13   8   0      698.65      742.08     21.19 o
  14   8   0        6.41        5.59      6.63 o
   1   9   0       15.03       11.32      3.98 o
   2   9   0      743.46      763.68     15.76 o
   3   9   0       65.43       60.45      5.28 o
   4   9   0      195.56      204.93      8.29 o
   5   9   0      246.51      262.93      9.25 o
   6   9   0      122.89      127.39      9.33 o
   7   9   0       47.26       55.95      7.46 o
   8   9   0     1114.94     1081.70     21.38 o
   9   9   0       50.47       57.19      6.45 o
  10   9   0      245.62      265.95     11.30 o
  11   9   0       42.17       49.41      6.87 o
  12   9   0        0.60        3.10      5.56 o
  13   9   0      277.81      293.94     13.92 o
   0  10   0       47.41       22.10      8.59 o
   1  10   0       15.12       24.50      4.37 o
   2  10   0        8.08        3.58      3.47 o
   3  10   0       59.23       54.38      5.51 o
   4  10   0      106.11       91.85      6.70 o
   5  10   0      488.82      495.19     16.21 o
   6  10   0      589.53      565.78     17.78 o
   7  10   0      335.76      302.60     13.51 o
   8  10   0       58.64       46.89      7.58 o
   9  10   0       62.89       58.07      8.30 o
  10  10   0        1.32        8.19      6.46 o
  11  10   0       23.22       19.83      7.69 o
  12  10   0        9.77       13.55      7.73 o
  13  10   0       80.29       92.91     11.26 o
   1  11   0      280.97      322.43     12.86 o
   2  11   0       42.57       44.31      6.32 o
   3  11   0      212.90      230.90      9.65 o
   4  11   0       49.97       49.41      5.84 o
   5  11   0       60.30       53.15      7.30 o
   6  11   0        0.31       -5.49      4.86 o
   7  11   0       56.08       53.40      8.01 o
   8  11   0       17.42       21.30      6.68 o
   9  11   0        0.14        1.58      5.93 o
  10  11   0        2.27       -4.74      6.17 o
  11  11   0       12.16       13.95     11.86 o
   0  12   0       17.98       12.70      6.59 o
   1  12   0       69.47       49.22      6.09 o
   2  12   0        7.98        3.01      3.62 o
   3  12   0      144.11      141.67     13.58 o
   4  12   0       40.91       28.41      6.44 o
   5  12   0       18.16       22.00      6.52 o
   6  12   0        9.30       14.09      6.27 o
   7  12   0       12.05       13.62      7.93 o
   8  12   0        7.92        3.26      6.81 o
   9  12   0      107.41       94.51     10.50 o
  10  12   0       34.23       27.83      8.13 o
   1  13   0      100.18       95.41      8.22 o
   2  13   0      181.58      220.77     12.89 o
   3  13   0        7.59        9.32      5.78 o
   4  13   0        0.00        9.99      5.86 o
   5  13   0      188.34      203.09     13.66 o
   6  13   0      135.66      128.81     12.14 o
   7  13   0       36.30       31.03      7.67 o
   8  13   0        0.00        2.45      6.89 o
   9  13   0        9.15       22.30      7.81 o
   0  14   0       54.32       59.33     15.54 o
   1  14   0       19.09       23.18      5.99 o
   2  14   0      387.76      399.54     16.75 o
   3  14   0       13.84        7.97      6.54 o
   4  14   0      643.26      675.87     23.12 o
   5  14   0      286.50      308.44     15.92 o
   6  14   0       13.65        5.82      6.86 o
   7  14   0        1.08        8.51      6.86 o
   1  15   0       61.35       69.65      9.54 o
   2  15   0      148.80      137.00     13.50 o
   3  15   0       33.45       33.72     11.28 o
 -17   1   1       53.13       57.65      8.96 o
 -16   1   1        0.03       -3.76      5.78 o
 -15   1   1       40.82       33.75      6.83 o
 -14   1   1      125.81      120.62      9.14 o
 -13   1   1      453.37      438.10     13.63 o
 -12   1   1      160.97      137.72      7.54 o
 -11   1   1        3.00        1.86      3.27 o
 -10   1   1       13.07        6.38      3.00 o
  -9   1   1       22.85       21.65      3.08 o
  -8   1   1      166.09      152.12      6.04 o
  -7   1   1     1452.34     1530.99     17.73 o
  -6   1   1     2078.51     2190.02     22.89 o
  -5   1   1        8.97       18.78      1.84 o
  -4   1   1      531.34      513.47      6.86 o
  -3   1   1       36.91       33.15      2.20 o
  -2   1   1    25356.58    23089.70    255.49 o
  -1   1   1    11867.66    10886.66    261.46 o
   0   1   1     3150.22     3043.21     53.90 o
   1   1   1        4.39        7.48      1.74 o
   2   1   1     3646.71     3723.05     33.87 o
   3   1   1     2827.38     2719.79     25.87 o
   4   1   1      463.25      490.79      7.02 o
   5   1   1     1055.47     1043.61     12.47 o
   6   1   1     8452.65     9239.45     84.39 o
   7   1   1     5592.58     6376.91     60.33 o
   8   1   1      129.47      149.18      5.78 o
   9   1   1      313.72      355.42      8.21 o
  10   1   1      143.55      149.14      6.91 o
  11   1   1        0.00       -3.83      3.66 o
  12   1   1      146.06      110.07      9.13 o
  13   1   1      878.59      704.26     17.29 o
  14   1   1      241.91      218.81     11.55 o
  15   1   1       24.62       16.78      7.32 o
  16   1   1       19.91       13.93      6.34 o
 -17   2   1        6.81       -0.70      8.64 o
 -16   2   1       23.92       14.95      6.57 o
 -15   2   1        1.69        4.84      5.57 o
 -14   2   1      192.93      163.60     10.25 o
 -13   2   1      260.21      293.53     13.59 o
 -12   2   1      306.94      279.99      9.56 o
 -11   2   1       76.80       93.11      6.04 o
 -10   2   1      193.32      179.14      8.66 o
  -9   2   1     1271.22     1317.37     17.24 o
  -8   2   1      842.38      922.90     12.98 o
  -7   2   1     1725.76     1924.69     21.31 o
  -6   2   1     3758.82     3986.90     38.68 o
  -5   2   1      821.99      792.59     10.03 o
  -4   2   1       92.53       78.60      3.21 o
  -3   2   1       10.12        7.35      1.54 o
  -2   2   1     5867.47     5781.46     56.10 o
  -1   2   1      154.12      151.34      3.25 o
   0   2   1     1852.24     1730.36     18.21 o
   1   2   1     1698.83     1622.64     15.53 o
   2   2   1    19209.12    18908.83    358.68 o
   3   2   1      848.08      787.96      9.30 o
   4   2   1     1359.61     1371.41     14.94 o
   5   2   1      940.17     1003.30     12.25 o
   6   2   1     1203.04     1365.00     16.09 o
   7   2   1      656.32      679.05     10.45 o
   8   2   1        1.20        8.74      2.60 o
   9   2   1       63.11       71.48      5.46 o
  10   2   1       77.19       67.40      4.93 o
  11   2   1       20.53       11.37      3.82 o
  12   2   1       27.31       18.81      4.48 o
  13   2   1      212.58      219.88      9.84 o
  14   2   1       34.77       21.15      5.82 o
  15   2   1      126.42       95.30      8.87 o
  16   2   1       31.33       19.53      7.00 o
 -16   3   1       75.26       79.10      9.11 o
 -15   3   1      235.64      282.40     12.58 o
 -14   3   1        0.12        1.45      4.80 o
 -13   3   1      165.64      171.98      8.76 o
 -12   3   1       69.81       53.55      6.09 o
 -11   3   1       80.54       90.25      6.26 o
 -10   3   1       17.19       13.70      3.56 o
  -9   3   1        0.27        0.29      2.52 o
  -8   3   1      499.43      486.30      9.86 o
  -7   3   1       25.98       28.40      2.58 o
  -6   3   1      819.70      914.09     11.69 o
  -5   3   1       54.75       47.49      2.80 o
  -4   3   1      502.85      530.26      7.23 o
  -3   3   1      266.68      258.94      4.37 o
  -2   3   1      413.75      476.43     14.15 o
  -1   3   1    34703.05    33768.45    661.89 o
   0   3   1    12204.08    12411.86    121.89 o
   1   3   1        2.04        1.43      0.96 o
   2   3   1     2648.92     2769.76     26.31 o
   3   3   1      191.45      175.68      4.16 o
   4   3   1      232.91      264.48      6.95 o
   5   3   1      699.29      670.01      9.36 o
   6   3   1      221.58      220.63      5.55 o
   7   3   1       71.47       68.82      3.76 o
   8   3   1      147.70      181.10      5.90 o
   9   3   1       56.42       54.22      4.21 o
  10   3   1       63.26       55.77      5.15 o
  11   3   1      427.69      399.29     10.89 o
  12   3   1        9.45        8.25      4.61 o
  13   3   1       93.65       81.42      6.84 o
  14   3   1      259.37      272.29     10.98 o
  15   3   1       10.23       23.58      6.33 o
  16   3   1       12.89        8.09      6.40 o
 -16   4   1       14.55       19.16      6.63 o
 -15   4   1      166.28      174.53     14.89 o
 -14   4   1        0.10       -1.17      4.70 o
 -13   4   1       81.95       64.96      6.45 o
 -12   4   1       91.17       79.00      7.57 o
 -11   4   1      618.37      587.37     13.17 o
 -10   4   1       69.25       61.16      5.23 o
  -9   4   1      384.75      370.20      9.48 o
  -8   4   1      247.18      264.81      6.17 o
  -7   4   1      489.45      541.81      9.54 o
  -6   4   1      101.10      110.40      3.71 o
  -5   4   1      887.13      936.29     11.67 o
  -4   4   1       10.59       15.60      1.82 o
  -3   4   1       87.59      105.58      3.00 o
  -2   4   1     1579.34     1639.92     16.69 o
  -1   4   1     1248.88     1293.17     15.17 o
   0   4   1     2397.61     2465.68     26.48 o
   1   4   1      155.18      182.09      3.45 o
   2   4   1      977.44      997.36     11.21 o
   3   4   1      675.73      609.52      8.11 o
   4   4   1      141.39      140.43      3.89 o
   5   4   1       51.00       68.27      3.23 o
   6   4   1      803.68      814.53     12.60 o
   7   4   1       17.98       22.53      2.71 o
   8   4   1      236.10      242.85      6.54 o
   9   4   1        6.38       10.33      2.82 o
  10   4   1        5.82        8.56      4.00 o
  11   4   1      115.89      104.91      6.82 o
  12   4   1       66.42       51.88      5.83 o
  13   4   1      341.84      353.12     11.67 o
  14   4   1       40.09       45.59      7.03 o
  15   4   1       19.37       38.12      7.01 o
  16   4   1       39.87       47.83      7.94 o
 -16   5   1      155.99      180.15     11.78 o
 -15   5   1       10.94        3.27      7.12 o
 -14   5   1        3.23        2.21      4.82 o
 -13   5   1      140.13      150.48      8.94 o
 -12   5   1      107.82      106.93      7.25 o
 -11   5   1       23.00       20.02      4.35 o
 -10   5   1      260.83      229.23      8.43 o
  -9   5   1      248.88      293.07      8.80 o
  -8   5   1     1755.37     1717.43     26.50 o
  -7   5   1      777.06      820.05     13.28 o
  -6   5   1      878.28      882.53     11.92 o
  -5   5   1      587.63      616.51      9.02 o
  -4   5   1     1063.05     1134.52     14.36 o
  -3   5   1      113.30      133.75      3.54 o
  -2   5   1    10285.42    10746.53     96.11 o
  -1   5   1     5790.81     6204.72     63.19 o
   0   5   1      631.79      624.37      8.96 o
   1   5   1       99.57      109.51      2.96 o
   2   5   1     1484.84     1610.85     17.02 o
   3   5   1        1.12       -2.35      1.74 o
   4   5   1      715.92      771.11     10.31 o
   5   5   1      487.33      477.25      7.89 o
   6   5   1      226.89      222.60      5.82 o
   7   5   1     2211.96     2142.04     26.78 o
   8   5   1     1355.52     1356.38     17.53 o
   9   5   1      165.96      156.69      6.97 o
  10   5   1       71.73       53.02      5.17 o
  11   5   1      785.45      802.54     15.89 o
  12   5   1      461.09      415.00     11.97 o
  13   5   1       66.06       80.32      7.04 o
  14   5   1        8.18       -6.45      4.30 o
  15   5   1       48.65       51.79      8.13 o
  16   5   1       37.60       41.89      7.75 o
 -15   6   1       55.30       39.43      7.00 o
 -14   6   1       11.97       14.54      6.33 o
 -13   6   1      209.14      223.03     10.51 o
 -12   6   1        4.85        2.40      3.97 o
 -11   6   1      291.94      298.06      9.92 o
 -10   6   1      686.68      598.10     15.22 o
  -9   6   1     1256.98     1243.01     19.62 o
  -8   6   1      343.22      345.96      9.17 o
  -7   6   1      197.23      224.16      7.07 o
  -6   6   1      164.94      165.04      4.93 o
  -5   6   1      290.91      309.55      6.26 o
  -4   6   1     3243.41     3509.60     37.31 o
  -3   6   1      127.62      153.89      3.96 o
  -2   6   1       19.16       39.43      2.57 o
  -1   6   1       80.91      101.67      3.73 o
   0   6   1     1040.51     1194.50     15.17 o
   1   6   1      119.96      110.73      3.13 o
   2   6   1      130.12      126.22      3.57 o
   3   6   1       37.23       47.76      2.67 o
   4   6   1       11.66        4.88      1.77 o
   5   6   1     1778.53     1806.75     20.38 o
   6   6   1      610.03      667.33     10.42 o
   7   6   1     1173.50     1075.70     14.75 o
   8   6   1      171.69      150.19      8.89 o
   9   6   1       11.58       14.74      3.32 o
  10   6   1      273.31      268.67      9.17 o
  11   6   1       83.62       87.73      6.70 o
  12   6   1       24.65       25.70      5.16 o
  13   6   1        0.09       -3.26      4.79 o
  14   6   1       95.26       68.59      7.43 o
  15   6   1       62.67       77.61      8.27 o
 -15   7   1      121.69      102.60      8.90 o
 -14   7   1       26.77       22.81      5.83 o
 -13   7   1      181.23      231.10     12.50 o
 -12   7   1        0.12       -5.41      3.80 o
 -11   7   1      131.13      123.72      7.62 o
 -10   7   1        0.00       -1.41      3.36 o
  -9   7   1      216.96      234.08      8.37 o
  -8   7   1      382.04      365.67      9.59 o
  -7   7   1      628.82      642.81     12.25 o
  -6   7   1        0.19        1.41      2.06 o
  -5   7   1       34.94       31.74      2.75 o
  -4   7   1      125.58       99.47      4.25 o
  -3   7   1       43.19       51.54      3.13 o
  -2   7   1     1735.56     1950.20     23.51 o
  -1   7   1      821.33      695.33     13.62 o
   0   7   1     6624.64     6866.69     77.98 o
   1   7   1     3499.79     3850.14     36.85 o
   2   7   1     1555.70     1570.11     19.69 o
   3   7   1      998.05     1016.41     12.79 o
   4   7   1        4.29        2.67      1.90 o
   5   7   1      442.53      419.34      8.00 o
   6   7   1      305.15      270.51      6.68 o
   7   7   1     2373.24     2307.65     29.08 o
   8   7   1      108.69      121.07      7.72 o
   9   7   1      365.62      366.88     10.15 o
  10   7   1       36.63       25.44      4.51 o
  11   7   1        1.98       -2.44      3.96 o
  12   7   1      428.58      403.53     22.20 o
  13   7   1      155.88      183.99      9.99 o
  14   7   1       56.16       61.66      7.47 o
  15   7   1      162.96      158.27     10.57 o
 -14   8   1      127.56      105.41      9.88 o
 -13   8   1      129.76      109.00      9.48 o
 -12   8   1       94.31       81.15      8.29 o
 -11   8   1       13.32       12.11      5.43 o
 -10   8   1      328.16      309.48     15.05 o
  -9   8   1       37.34       37.65      5.75 o
  -8   8   1     1642.46     1556.53     26.40 o
  -7   8   1       46.91       45.34      5.37 o
  -6   8   1      893.50      977.62     18.36 o
  -5   8   1      635.19      628.55     11.79 o
  -4   8   1       21.17       16.06      2.98 o
  -3   8   1       14.72       12.01      2.77 o
  -2   8   1     1043.26     1109.19     15.67 o
  -1   8   1        3.48        5.00      1.97 o
   0   8   1       42.20       35.93      3.59 o
   1   8   1       31.77       18.24      3.47 o
   2   8   1       44.22       45.09      2.48 o
   3   8   1     1608.07     1599.11     18.40 o
   4   8   1      159.16      146.07      4.77 o
   5   8   1     3015.66     3081.45     32.48 o
   6   8   1       38.34       28.43      3.20 o
   7   8   1     1753.40     1718.67     23.69 o
   8   8   1      218.28      214.87      7.95 o
   9   8   1      776.30      769.73     15.13 o
  10   8   1       20.40       25.54      4.65 o
  11   8   1       49.76       60.28      6.20 o
  12   8   1       60.31       66.85      7.87 o
  13   8   1       21.54       15.41      6.66 o
  14   8   1      142.33      136.77     11.12 o
 -13   9   1        1.08        2.90      5.83 o
 -12   9   1      512.63      513.33     16.37 o
 -11   9   1      350.30      371.33     13.57 o
 -10   9   1       65.21       56.92      6.76 o
  -9   9   1       21.27       12.85      4.96 o
  -8   9   1      131.72      151.10      8.77 o
  -7   9   1        5.02        7.62      4.22 o
  -6   9   1      771.71      725.70     15.88 o
  -5   9   1       13.31       10.71      3.76 o
  -4   9   1       28.42       32.97      4.42 o
  -3   9   1     1193.11     1169.44     23.38 o
  -2   9   1        0.73        0.18      3.74 o
  -1   9   1      821.42      858.05     19.36 o
   0   9   1      157.38      194.18      7.83 o
   1   9   1      418.65      405.50     15.37 o
   2   9   1      243.81      270.69      9.12 o
   3   9   1      206.40      189.61      8.01 o
   4   9   1      117.83      124.27      7.12 o
   5   9   1      542.09      550.95     13.44 o
   6   9   1        9.31       19.24      5.52 o
   7   9   1       39.07       46.90      7.12 o
   8   9   1       63.13       61.58      8.32 o
   9   9   1      831.88      781.13     18.31 o
  10   9   1       65.04       57.14      8.27 o
  11   9   1      245.48      252.09     15.43 o
  12   9   1     1225.77     1240.16     31.22 o
  13   9   1       69.34       78.05     11.08 o
 -13  10   1        2.54        8.55      7.72 o
 -12  10   1       30.57       33.06      9.32 o
 -11  10   1      217.00      203.32     13.66 o
 -10  10   1      109.09      110.99     10.63 o
  -9  10   1       69.46       59.94      8.28 o
  -8  10   1        0.56        7.33      5.50 o
  -7  10   1       52.03       48.31      7.34 o
  -6  10   1      358.36      347.35     15.18 o
  -5  10   1        2.60        2.38      4.74 o
  -4  10   1       22.62       19.10      5.41 o
  -3  10   1        9.04        2.26      4.37 o
  -2  10   1      108.05      110.06     14.14 o
  -1  10   1      202.39      234.31      9.12 o
   0  10   1      282.08      337.28     11.31 o
   1  10   1     1192.20     1197.27     21.86 o
   2  10   1       21.61       37.16      5.29 o
   3  10   1       38.41       31.15      4.75 o
   4  10   1      352.14      332.48     14.78 o
   5  10   1      173.96      167.91      8.60 o
   6  10   1        0.02        3.73      4.99 o
   7  10   1      506.89      496.96     17.05 o
   8  10   1       23.87       14.84      6.14 o
   9  10   1       32.70       31.48      7.88 o
  10  10   1       26.44       39.21      8.98 o
  11  10   1      565.53      529.76     19.83 o
  12  10   1      256.99      255.48     15.79 o
 -12  11   1       40.92       57.13      9.83 o
 -11  11   1       30.13       23.68      9.41 o
 -10  11   1       54.31       78.98     14.33 o
  -9  11   1      152.84      144.64     11.69 o
  -8  11   1      194.97      217.45     13.52 o
  -7  11   1       22.75       21.18      7.01 o
  -6  11   1        1.07        5.10      5.75 o
  -5  11   1      181.50      168.14     13.11 o
  -4  11   1       75.72       72.94      6.69 o
  -3  11   1       74.92      100.19      7.38 o
  -2  11   1      221.85      190.68      9.35 o
  -1  11   1       22.43       15.55      5.03 o
   0  11   1      169.09      126.79      7.90 o
   1  11   1      129.10      130.64      8.04 o
   2  11   1      165.63      185.39      9.02 o
   3  11   1       38.89       33.47      5.18 o
   4  11   1        2.96        3.87      4.04 o
   5  11   1      422.49      408.16     15.57 o
   6  11   1      110.99      111.13      9.65 o
   7  11   1        3.87        1.33      5.48 o
   8  11   1        4.19        8.65      6.02 o
   9  11   1        5.45        9.26      6.33 o
  10  11   1       12.18        2.04      6.66 o
  11  11   1       36.74       53.01      9.31 o
 -10  12   1        0.99        8.09      6.93 o
  -9  12   1      214.49      207.74     14.07 o
  -8  12   1      136.83      136.79     16.27 o
  -7  12   1       27.39       11.99      6.31 o
  -6  12   1       54.74       61.65      8.21 o
  -5  12   1      162.27      153.97     12.69 o
  -4  12   1       59.17       65.73      8.09 o
  -3  12   1       81.63       63.24      6.63 o
  -2  12   1       90.84       61.08      6.57 o
  -1  12   1        0.28       -0.36      3.97 o
   0  12   1      120.28      150.22     10.45 o
   1  12   1        0.06       -1.85      4.55 o
   2  12   1        2.89        1.53      4.14 o
   3  12   1       18.69       24.13      5.19 o
   4  12   1      100.30      102.75      9.44 o
   5  12   1        2.19        0.89      6.25 o
   6  12   1       96.95       85.52      9.41 o
   7  12   1      148.86      152.01     18.37 o
   8  12   1        5.68       11.28      6.75 o
   9  12   1       18.08       19.75      7.32 o
  10  12   1        8.64       12.29     11.56 o
  -9  13   1        0.00       -0.85      6.57 o
  -8  13   1       66.32       57.69      9.20 o
  -7  13   1       65.68       73.45      9.63 o
  -6  13   1        5.03       10.70      6.44 o
  -5  13   1      225.13      239.16     25.39 o
  -4  13   1        1.49        3.34      5.55 o
  -3  13   1       30.53       24.86      6.63 o
  -2  13   1        3.41       -2.84      4.25 o
  -1  13   1       25.17       21.37      5.30 o
   0  13   1       18.36       19.42      5.41 o
   1  13   1       25.46       24.01      5.56 o
   2  13   1       46.19       26.82      6.69 o
   3  13   1       60.73       58.70      8.00 o
   4  13   1      317.85      322.00     14.95 o
   5  13   1      216.78      197.26     13.36 o
   6  13   1        3.58        8.41      6.64 o
   7  13   1       24.88       19.67      8.06 o
   8  13   1       10.58        7.13      6.77 o
  -7  14   1        1.43        8.01     11.71 o
  -6  14   1       76.39       93.78     11.87 o
  -5  14   1      263.04      244.78     15.29 o
  -4  14   1      553.30      534.73     19.86 o
  -3  14   1        0.00        5.50      6.21 o
  -2  14   1       83.19       66.32      8.90 o
  -1  14   1       14.29       11.15      5.46 o
   0  14   1       20.79       19.08      5.73 o
   1  14   1      117.67      106.93      9.01 o
   2  14   1       64.43       76.53      9.50 o
   3  14   1        4.97        0.00      5.96 o
   4  14   1      747.84      764.49     23.72 o
   5  14   1       25.56       32.42      8.19 o
   6  14   1      120.38       93.54     10.85 o
  -3  15   1       84.88       82.62     15.04 o
  -2  15   1       21.25       23.81      7.48 o
  -1  15   1        7.24        2.20      6.38 o
   0  15   1        0.02       -0.69      5.25 o
   1  15   1      462.24      480.32     16.61 o
   2  15   1      298.16      335.07     16.45 o
   3  15   1       55.29       74.80     10.47 o
 -17   0   2        1.07        3.94      9.29 o
 -16   0   2       64.44       46.04     10.98 o
 -15   0   2        0.08       -7.14      7.12 o
 -14   0   2       27.02       25.47      8.35 o
 -13   0   2      171.93      139.55     12.75 o
 -12   0   2      386.43      361.79     17.02 o
 -11   0   2      180.88      162.41      9.96 o
 -10   0   2       35.16       42.25      5.28 o
  -9   0   2       75.78       98.54      6.44 o
  -8   0   2       48.01       32.69      3.92 o
  -7   0   2        2.92        4.45      2.58 o
  -6   0   2     1187.62     1256.87     20.49 o
  -5   0   2      560.92      599.21     15.21 o
  -4   0   2     4709.89     4374.13     57.17 o
  -3   0   2    29134.68    28204.16    971.80 o
  -2   0   2     4928.88     4899.16     84.94 o
  -1   0   2    14005.26     6696.64    157.84 o
   0   0   2     8045.75     7770.78    288.38 o
   1   0   2      452.13      424.88      6.99 o
   2   0   2     5507.47     5213.64     66.50 o
   3   0   2     1205.61     1168.06     17.84 o
   4   0   2      134.68      113.88      5.89 o
   5   0   2     5048.79     5506.54     72.81 o
   6   0   2    13469.69    14601.19    185.20 o
   7   0   2     1004.18     1103.41     20.27 o
   8   0   2       61.65       63.92      9.02 o
   9   0   2       16.27       19.16      4.71 o
  10   0   2        0.63       -2.60      4.12 o
  11   0   2        1.01       -1.73      7.45 o
  12   0   2     1115.14      995.68     23.77 o
  13   0   2      504.64      504.20     31.86 o
  14   0   2      751.63      693.48     25.44 o
  15   0   2      237.83      238.73     18.08 o
  16   0   2        2.55       11.91      9.39 o
 -17   1   2       45.93       49.34      9.44 o
 -16   1   2        2.56       -7.94      5.30 o
 -15   1   2       20.86       18.75      6.05 o
 -14   1   2      190.07      223.11     11.53 o
 -13   1   2       74.72       72.61      7.14 o
 -12   1   2      714.47      680.24     14.22 o
 -11   1   2     1888.77     1896.63     26.05 o
 -10   1   2      513.30      483.61      9.61 o
  -9   1   2      145.41      166.26      5.61 o
  -8   1   2      404.95      328.27      7.49 o
  -7   1   2       54.64       77.93      3.61 o
  -6   1   2     1424.25     1473.99     16.50 o
  -5   1   2      169.87      175.94      4.18 o
  -4   1   2       27.75       29.75      1.89 o
  -3   1   2     4363.95     4164.41     41.55 o
  -2   1   2       90.05       87.11      7.95 o
  -1   1   2    14313.27    13020.61    272.61 o
   0   1   2      123.60      126.26      2.17 o
   1   1   2     4396.31     4377.53     43.29 o
   2   1   2     1481.93     1473.54     14.72 o
   3   1   2     1166.99     1125.39     12.30 o
   4   1   2      551.53      580.23      8.02 o
   5   1   2      121.69      173.90      4.62 o
   6   1   2     2876.23     3094.87     31.32 o
   7   1   2      204.60      210.81      5.91 o
   8   1   2       22.78       16.40      3.17 o
   9   1   2      138.86      159.33      6.07 o
  10   1   2       69.76       74.92      5.10 o
  11   1   2        2.82       -4.59      4.03 o
  12   1   2        1.01        3.64      3.88 o
  13   1   2       51.31       39.30      5.71 o
  14   1   2       66.49       46.16      6.82 o
  15   1   2        2.69        0.64      5.46 o
  16   1   2        0.18       -5.05      5.57 o
 -17   2   2       17.01       24.87      7.92 o
 -16   2   2       39.92       34.85      7.51 o
 -15   2   2      215.84      201.94     11.90 o
 -14   2   2      237.91      225.56     14.64 o
 -13   2   2       10.13        4.97      4.74 o
 -12   2   2      221.79      211.78      8.73 o
 -11   2   2      124.02      119.77      9.99 o
 -10   2   2        2.68       -1.25      3.12 o
  -9   2   2      426.63      369.54     10.75 o
  -8   2   2        0.23       -0.98      2.18 o
  -7   2   2       22.21       24.47      2.60 o
  -6   2   2     2857.55     3026.30     30.21 o
  -5   2   2      163.97      189.30      4.72 o
  -4   2   2       39.91       43.30      2.56 o
  -3   2   2     1920.79     2011.21     24.59 o
  -2   2   2     2417.52     2602.84     24.34 o
  -1   2   2    18373.97    17470.35    193.94 o
   0   2   2     4931.80     4630.26     92.80 o
   1   2   2     1996.62     1948.15     46.07 o
   2   2   2      144.70      126.02      7.54 o
   3   2   2       17.35       16.81      1.96 o
   4   2   2       68.72       45.76      2.55 o
   5   2   2     5004.95     5262.23     49.57 o
   6   2   2      391.29      413.34      7.68 o
   7   2   2      292.22      232.77      6.21 o
   8   2   2      893.96      930.45     13.54 o
   9   2   2       20.29       22.98      3.50 o
  10   2   2       62.54       57.64      5.12 o
  11   2   2      195.59      183.41     10.42 o
  12   2   2      486.09      470.91     12.39 o
  13   2   2       29.76       33.31      5.47 o
  14   2   2       68.21       58.57      7.24 o
  15   2   2        3.74       -0.33      5.53 o
  16   2   2        4.86       10.35      6.33 o
 -16   3   2      477.19      580.54     18.20 o
 -15   3   2       13.36        6.41      6.82 o
 -14   3   2       28.00       34.42      6.27 o
 -13   3   2      423.12      388.64     11.59 o
 -12   3   2       36.51       36.95      5.51 o
 -11   3   2       12.32       12.09      3.87 o
 -10   3   2      202.08      194.34      7.49 o
  -9   3   2     1842.83     1842.82     24.47 o
  -8   3   2        4.00        2.41      2.06 o
  -7   3   2     1593.30     1585.68     18.12 o
  -6   3   2      412.47      430.63     10.11 o
  -5   3   2      802.55      773.05     14.83 o
  -4   3   2      161.04      127.38      3.72 o
  -3   3   2     2536.90     2652.39     27.96 o
  -2   3   2       39.17       33.24      1.74 o
  -1   3   2     1839.66     1871.20     18.06 o
   0   3   2    34762.67    33804.19    403.77 o
   1   3   2       67.86       48.65      2.01 o
   2   3   2     6405.30     6348.52     57.48 o
   3   3   2      111.64       98.22      3.55 o
   4   3   2      618.91      604.12      8.41 o
   5   3   2     2593.11     2881.43     29.10 o
   6   3   2      270.88      297.93      8.37 o
   7   3   2     1102.42     1139.99     14.93 o
   8   3   2      155.72      151.00      5.61 o
   9   3   2       39.18       29.22      3.58 o
  10   3   2       12.02       14.99      3.64 o
  11   3   2       56.02       38.05      5.06 o
  12   3   2       31.20       16.00      6.76 o
  13   3   2      149.33      159.45      8.73 o
  14   3   2       61.61       52.31      6.53 o
  15   3   2       23.93       13.52      5.96 o
  16   3   2      119.50      126.39     10.58 o
 -16   4   2      151.56      181.83     11.84 o
 -15   4   2       56.07       76.84      8.31 o
 -14   4   2       22.95       24.67      6.40 o
 -13   4   2      216.09      228.21      9.80 o
 -12   4   2        9.53        2.86      4.31 o
 -11   4   2       34.05       39.21      4.90 o
 -10   4   2        0.60       -1.53      3.18 o
  -9   4   2      847.87      812.39     14.37 o
  -8   4   2      370.76      383.23      9.10 o
  -7   4   2       27.00       22.83      3.69 o
  -6   4   2      317.40      330.59      6.74 o
  -5   4   2     2566.61     2661.33     28.96 o
  -4   4   2      102.06      133.30      3.44 o
  -3   4   2      997.78     1036.69     11.76 o
  -2   4   2      728.38      777.50     13.90 o
  -1   4   2       29.87       33.15      3.13 o
   0   4   2     3795.98     3954.06     41.07 o
   1   4   2     1715.85     1729.00     17.43 o
   2   4   2      842.61      770.63      9.33 o
   3   4   2     2001.22     1945.46     20.16 o
   4   4   2      510.66      596.46      8.62 o
   5   4   2     1708.00     1756.74     21.70 o
   6   4   2     1762.47     1760.25     20.02 o
   7   4   2      783.08      878.36     12.60 o
   8   4   2       24.35       21.32      3.09 o
   9   4   2       10.61       18.00      3.26 o
  10   4   2        6.51        6.93      3.67 o
  11   4   2       44.99       27.80      4.71 o
  12   4   2      426.93      332.44     10.88 o
  13   4   2       62.60       59.15      6.51 o
  14   4   2       63.88       87.52      7.51 o
  15   4   2        1.78       -1.47      5.21 o
  16   4   2       21.10       25.21      7.04 o
 -16   5   2       40.55       50.01      7.89 o
 -15   5   2      424.08      480.56     18.58 o
 -14   5   2      206.08      216.00     10.55 o
 -13   5   2      513.34      514.43     13.65 o
 -12   5   2       42.20       43.00      5.66 o
 -11   5   2       13.39       10.90      4.21 o
 -10   5   2       32.58       37.53      4.77 o
  -9   5   2      829.17      853.34     17.39 o
  -8   5   2      250.85      216.43      7.59 o
  -7   5   2      769.39      845.16     11.65 o
  -6   5   2      604.71      638.71      9.43 o
  -5   5   2       25.22       25.94      2.30 o
  -4   5   2      660.70      640.69      8.84 o
  -3   5   2      656.04      608.93     11.73 o
  -2   5   2     5192.25     5679.21     56.37 o
  -1   5   2     1214.36     1255.83     21.77 o
   0   5   2      177.59      194.96      4.66 o
   1   5   2       76.95       78.39      2.58 o
   2   5   2      846.79      947.79     11.27 o
   3   5   2     2881.59     2959.14     29.34 o
   4   5   2     1916.70     1997.94     21.41 o
   5   5   2        1.15        0.55      1.76 o
   6   5   2      203.79      200.99      5.58 o
   7   5   2      361.74      336.99      8.29 o
   8   5   2      420.42      422.86      9.09 o
   9   5   2      201.30      213.28      7.81 o
  10   5   2       14.91       11.33      3.94 o
  11   5   2       47.74       42.22      5.66 o
  12   5   2       20.33       25.55      5.07 o
  13   5   2      875.45      858.33     19.63 o
  14   5   2        3.49       -2.66      4.93 o
  15   5   2      113.07      101.56      9.90 o
 -15   6   2       33.01       43.62      6.91 o
 -14   6   2      270.34      337.61     12.10 o
 -13   6   2       12.49        5.19      4.59 o
 -12   6   2        2.85       -0.16      4.08 o
 -11   6   2        2.99       -2.22      3.03 o
 -10   6   2       86.78       77.89      5.93 o
  -9   6   2      224.19      213.95      7.93 o
  -8   6   2      507.80      494.38     12.11 o
  -7   6   2      108.17      139.74      5.99 o
  -6   6   2      194.57      192.23      5.08 o
  -5   6   2      108.38      105.51      4.13 o
  -4   6   2        9.78        3.29      1.65 o
  -3   6   2       65.85       76.60      7.30 o
  -2   6   2     2631.07     2909.39     35.92 o
  -1   6   2     4615.04     4861.86     56.45 o
   0   6   2      640.11      733.27     10.84 o
   1   6   2     1175.62     1319.76     14.53 o
   2   6   2      262.25      281.37      5.28 o
   3   6   2        0.28        1.44      1.59 o
   4   6   2      269.56      214.70      5.23 o
   5   6   2      623.03      657.62     10.06 o
   6   6   2      305.57      293.44      6.70 o
   7   6   2       84.34       75.58      4.28 o
   8   6   2      407.26      389.39      9.75 o
   9   6   2      159.83      120.41      7.77 o
  10   6   2        2.96       -1.20      3.69 o
  11   6   2      968.66      852.23     16.82 o
  12   6   2      345.64      338.65     11.25 o
  13   6   2       32.38       37.30      6.03 o
  14   6   2       19.57       20.14      6.03 o
  15   6   2       54.61       61.80      7.88 o
 -15   7   2      124.54      135.27      9.61 o
 -14   7   2       12.30       10.81      5.39 o
 -13   7   2        4.72       -0.33      4.19 o
 -12   7   2       81.06       85.11      7.02 o
 -11   7   2      236.00      222.53      9.16 o
 -10   7   2      259.03      233.50      8.87 o
  -9   7   2     1065.40     1078.85     18.06 o
  -8   7   2      135.11      140.13      6.81 o
  -7   7   2      100.52       80.46      5.16 o
  -6   7   2       59.24       53.94      3.40 o
  -5   7   2      226.91      246.74      6.19 o
  -4   7   2     1380.96     1503.95     17.37 o
  -3   7   2       93.35      110.13      6.00 o
  -2   7   2     2837.91     3121.26     38.95 o
  -1   7   2     1290.90     1391.57     19.87 o
   0   7   2     1718.97     1741.81     21.45 o
   1   7   2       20.59       18.85      2.36 o
   2   7   2      115.69      113.46      3.65 o
   3   7   2     1960.31     2037.15     22.07 o
   4   7   2     1464.87     1560.44     18.30 o
   5   7   2     2550.41     2612.17     28.07 o
   6   7   2       12.01       10.87      2.60 o
   7   7   2     1179.13     1221.96     16.55 o
   8   7   2       41.30       33.21      4.26 o
   9   7   2      564.00      508.63     11.91 o
  10   7   2       12.22        9.76      4.04 o
  11   7   2      611.20      591.20     16.28 o
  12   7   2      643.54      652.74     15.56 o
  13   7   2      300.96      329.83     11.84 o
  14   7   2     1001.21     1153.97     22.83 o
 -14   8   2       86.48       70.12      8.70 o
 -13   8   2       48.62       71.32      8.42 o
 -12   8   2      240.39      200.83     11.40 o
 -11   8   2        0.00       -8.04      5.36 o
 -10   8   2      101.14       94.24      9.16 o
  -9   8   2      122.90      118.40      8.08 o
  -8   8   2       11.47       10.52      4.46 o
  -7   8   2      105.05       97.83      6.86 o
  -6   8   2       63.73       66.29      5.65 o
  -5   8   2      363.68      356.51     10.28 o
  -4   8   2      428.53      434.62     10.49 o
  -3   8   2      113.74      113.08      7.95 o
  -2   8   2      638.37      721.24     17.43 o
  -1   8   2      429.20      424.13      9.15 o
   0   8   2      237.67      252.94      6.23 o
   1   8   2       45.05       45.96      3.14 o
   2   8   2      866.07      880.26     13.38 o
   3   8   2     1141.42     1185.11     14.73 o
   4   8   2        4.08        3.66      2.13 o
   5   8   2      139.08      137.71      5.16 o
   6   8   2       66.44       65.06      5.07 o
   7   8   2     4392.06     4287.75     48.46 o
   8   8   2      209.43      213.61      8.08 o
   9   8   2      168.82      183.53      7.95 o
  10   8   2      126.02      119.96      8.62 o
  11   8   2      163.95      165.99      8.83 o
  12   8   2      437.10      465.54     15.66 o
  13   8   2        2.45        0.28      7.22 o
  14   8   2       81.41      103.38     10.29 o
 -14   9   2      969.13     1032.81     37.56 o
 -13   9   2        2.48       11.12     12.32 o
 -12   9   2      247.44      223.00     12.49 o
 -11   9   2      106.92       95.57      8.48 o
 -10   9   2        0.01        1.27      6.61 o
  -9   9   2       15.07       15.01      5.02 o
  -8   9   2       79.34       65.37      7.41 o
  -7   9   2       70.61       60.98      6.10 o
  -6   9   2      327.25      338.43     10.84 o
  -5   9   2       36.08       41.17      4.13 o
  -4   9   2        6.39        8.37      3.99 o
  -3   9   2        0.62        4.82      3.47 o
  -2   9   2      168.74      136.58      8.00 o
  -1   9   2      205.90      213.20      9.27 o
   0   9   2      219.48      235.66      8.53 o
   1   9   2       25.70       24.25      4.03 o
   2   9   2       64.81       67.69      5.54 o
   3   9   2      290.79      296.81      9.67 o
   4   9   2        0.54        0.45      3.24 o
   5   9   2      608.25      581.69     19.20 o
   6   9   2      525.00      493.04     13.01 o
   7   9   2     3246.06     3305.55     55.08 o
   8   9   2      142.67      136.85     10.46 o
   9   9   2      768.52      765.38     21.79 o
  10   9   2       48.75       47.69      8.06 o
  11   9   2      266.11      277.16     14.68 o
  12   9   2      877.70      943.30     26.89 o
  13   9   2       48.01       53.51      9.93 o
 -13  10   2       33.64       36.28      9.27 o
 -12  10   2      293.19      299.22     16.35 o
 -11  10   2      100.03       99.14     10.47 o
 -10  10   2       34.50       34.85      7.74 o
  -9  10   2      202.24      224.44     13.56 o
  -8  10   2        5.30        8.63      6.20 o
  -7  10   2       86.47       90.79      8.78 o
  -6  10   2      150.81      128.89      9.90 o
  -5  10   2        3.81        1.91      4.75 o
  -4  10   2      257.25      248.86      9.53 o
  -3  10   2        7.50        2.54      3.54 o
  -2  10   2        7.85        3.15      3.66 o
  -1  10   2      993.76      971.92     19.07 o
   0  10   2     1114.31     1222.56     22.09 o
   1  10   2      208.05      237.71      9.21 o
   2  10   2      162.04      140.98      7.76 o
   3  10   2      551.60      554.07     13.96 o
   4  10   2      217.94      211.78      9.07 o
   5  10   2      163.62      161.57      8.51 o
   6  10   2      383.91      392.45     14.94 o
   7  10   2     1078.72     1088.57     26.96 o
   8  10   2       77.71       61.28      8.27 o
   9  10   2        2.59        5.10      8.41 o
  10  10   2      345.77      358.29     16.09 o
  11  10   2       15.79       15.58      7.53 o
  12  10   2      307.96      316.11     16.75 o
 -12  11   2      179.88      182.96     14.18 o
 -11  11   2      155.44      160.98     15.13 o
 -10  11   2      270.59      302.29     23.26 o
  -9  11   2       73.74       70.52      8.95 o
  -8  11   2       78.73       79.23      9.10 o
  -7  11   2      368.35      368.02     15.12 o
  -6  11   2      118.60       95.74      9.22 o
  -5  11   2       72.86       73.80      8.33 o
  -4  11   2       19.87       20.67      5.89 o
  -3  11   2       69.58       68.51      7.19 o
  -2  11   2      366.33      399.30     12.17 o
  -1  11   2      159.94      186.82      8.91 o
   0  11   2       39.26       22.46      4.59 o
   1  11   2       88.37      120.41      7.78 o
   2  11   2      255.25      275.86     10.38 o
   3  11   2      898.41      883.62     19.05 o
   4  11   2      112.36      114.35      7.81 o
   5  11   2      362.01      362.74     14.85 o
   6  11   2      204.40      230.09     12.30 o
   7  11   2      483.09      518.23     18.09 o
   8  11   2        0.19       -3.06      5.44 o
   9  11   2       83.94       89.00      9.98 o
  10  11   2      431.84      427.07     18.04 o
  11  11   2        2.95        6.63      7.36 o
 -10  12   2        2.32       -9.41     13.55 o
  -9  12   2        0.72       -0.79      6.12 o
  -8  12   2       97.85      100.65     10.31 o
  -7  12   2      197.12      220.81     14.18 o
  -6  12   2      191.17      203.50     15.15 o
  -5  12   2      417.07      427.18     16.40 o
  -4  12   2      327.17      327.17     16.36 o
  -3  12   2       93.50       83.73      7.33 o
  -2  12   2      110.60       89.94      8.43 o
  -1  12   2       34.75       32.26      6.19 o
   0  12   2      220.94      228.41     10.20 o
   1  12   2       30.24       17.55      4.81 o
   2  12   2      121.43      122.97      8.36 o
   3  12   2        0.24        2.95      4.26 o
   4  12   2      156.75      132.49     11.23 o
   5  12   2       16.07        8.87      6.06 o
   6  12   2        1.23        1.28      5.66 o
   7  12   2       12.30       13.74      6.61 o
   8  12   2      251.22      253.54     22.33 o
   9  12   2      118.00      126.48     11.71 o
  10  12   2       84.09       84.66     10.82 o
  -9  13   2       39.94       54.91      9.32 o
  -8  13   2      101.30       98.12     10.80 o
  -7  13   2      185.81      191.18     15.25 o
  -6  13   2       16.70       20.70      7.03 o
  -5  13   2       29.38       34.33      7.55 o
  -4  13   2        4.75        4.63      5.49 o
  -3  13   2       45.49       53.75      8.11 o
  -2  13   2       15.24        9.36      4.89 o
  -1  13   2        6.55        8.24      4.77 o
   0  13   2      219.47      224.62     13.53 o
   1  13   2       34.75       40.61      7.07 o
   2  13   2       50.41       66.91      7.18 o
   3  13   2      106.54      107.42      8.44 o
   4  13   2       67.58       59.52      8.46 o
   5  13   2       38.06       38.20      7.71 o
   6  13   2        0.00       -2.78      5.72 o
   7  13   2        5.21        7.95      6.88 o
   8  13   2      171.59      183.89     14.43 o
  -7  14   2        4.29       10.52      9.50 o
  -6  14   2      168.83      172.06     13.55 o
  -5  14   2      690.09      732.44     23.60 o
  -4  14   2        1.43        6.88      6.51 o
  -3  14   2        6.74        0.90      5.97 o
  -2  14   2        9.56       12.87      6.57 o
  -1  14   2       90.76       94.00      8.71 o
   0  14   2      221.54      183.72     11.20 o
   1  14   2       75.83       88.85     11.71 o
   2  14   2        0.41        3.86      6.31 o
   3  14   2      320.11      303.75     15.38 o
   4  14   2      252.86      265.70     14.94 o
   5  14   2      136.30      143.22     14.70 o
   6  14   2       75.96       92.77     10.83 o
  -3  15   2       75.87       80.29     10.21 o
  -2  15   2        4.59        0.81      9.61 o
  -1  15   2       17.33        2.82      6.33 o
   0  15   2      191.62      169.15     11.35 o
   1  15   2       14.13       11.38      6.06 o
   2  15   2      171.55      187.78     13.89 o
   3  15   2      830.76      877.60     26.41 o
 -17   1   3       93.93       90.22     10.64 o
 -16   1   3       54.95       44.35      7.83 o
 -15   1   3       91.86       69.49      8.10 o
 -14   1   3       39.87       46.55      6.84 o
 -13   1   3       99.16      100.34      7.98 o
 -12   1   3      277.45      252.08     10.62 o
 -11   1   3      338.78      323.92      9.45 o
 -10   1   3       60.45       66.58      4.31 o
  -9   1   3      187.77      227.78      6.20 o
  -8   1   3      153.25      143.58      4.79 o
  -7   1   3      322.62      365.31      7.21 o
  -6   1   3       55.21       45.48      2.49 o
  -5   1   3     2174.15     2071.15     21.08 o
  -4   1   3       80.48       63.43      4.54 o
  -3   1   3      484.12      512.84     13.69 o
  -2   1   3     5400.38     5466.74     75.80 o
  -1   1   3      560.34      547.21      6.08 o
   0   1   3        0.44        0.26      1.12 o
   1   1   3       87.49       82.85      4.43 o
   2   1   3      369.83      364.54      5.95 o
   3   1   3       78.15       72.57      3.55 o
   4   1   3     1497.34     1585.20     17.11 o
   5   1   3      662.30      737.59     10.19 o
   6   1   3     5538.64     5789.14     54.94 o
   7   1   3      619.82      719.20     11.12 o
   8   1   3      105.81      111.62      5.67 o
   9   1   3       35.81       39.05      3.95 o
  10   1   3     1080.54      983.01     15.41 o
  11   1   3       32.95       34.76      4.62 o
  12   1   3     1238.74      991.29     18.35 o
  13   1   3      130.26       89.00      7.70 o
  14   1   3       20.62        8.13      5.51 o
  15   1   3        0.08       -0.39      5.34 o
  16   1   3       26.48       24.51      7.14 o
 -17   2   3        2.30        3.82      9.45 o
 -16   2   3       52.39       73.60      8.96 o
 -15   2   3       28.90       46.65      7.31 o
 -14   2   3        4.65       -2.39      5.86 o
 -13   2   3       42.91       36.36      6.04 o
 -12   2   3      202.51      198.62      8.51 o
 -11   2   3      360.17      398.60     10.56 o
 -10   2   3       23.07       13.86      3.86 o
  -9   2   3     6692.15     6487.46     62.45 o
  -8   2   3      452.43      472.93      8.97 o
  -7   2   3      634.53      617.19      9.25 o
  -6   2   3       14.94       21.04      2.53 o
  -5   2   3      746.70      746.60     12.06 o
  -4   2   3     1320.15     1355.75     30.79 o
  -3   2   3      393.79      367.46     14.48 o
  -2   2   3    40171.76    38078.40    372.43 o
  -1   2   3    11258.37    10984.91     97.69 o
   0   2   3     1143.42     1230.75     13.69 o
   1   2   3     6939.88     6893.33     67.70 o
   2   2   3     9555.76     9218.58     90.06 o
   3   2   3     2073.16     2076.68     20.98 o
   4   2   3      181.53      180.75      5.12 o
   5   2   3     4882.47     5103.26     48.45 o
   6   2   3      133.39      129.32      4.65 o
   7   2   3      918.70     1025.30     14.06 o
   8   2   3      235.32      225.97      6.72 o
   9   2   3       10.58       10.81      3.26 o
  10   2   3       70.58       57.19      5.29 o
  11   2   3        0.08       -3.71      3.39 o
  12   2   3      956.80      887.75     20.70 o
  13   2   3        4.79       -5.96      3.98 o
  14   2   3       46.41       24.47      6.03 o
  15   2   3       21.75        8.70      5.77 o
  16   2   3       11.48       19.83      7.26 o
 -17   3   3       53.67       77.99      9.79 o
 -16   3   3      565.59      637.41     21.07 o
 -15   3   3       70.44       81.08      8.44 o
 -14   3   3       16.42       12.75      7.68 o
 -13   3   3       34.78       37.62      5.29 o
 -12   3   3        0.01       -3.50      3.71 o
 -11   3   3      106.74      103.70      6.62 o
 -10   3   3      705.03      673.18     13.39 o
  -9   3   3     1008.09     1116.86     17.35 o
  -8   3   3      288.20      303.24      7.89 o
  -7   3   3      329.00      397.12      8.52 o
  -6   3   3      302.57      335.54      8.27 o
  -5   3   3      479.16      521.06     10.11 o
  -4   3   3        3.55        1.46      1.48 o
  -3   3   3     7029.68     7220.07     65.44 o
  -2   3   3       23.25       35.80      4.76 o
  -1   3   3    11928.26    11601.12    112.94 o
   0   3   3     6919.41     6930.21     67.91 o
   1   3   3      438.44      385.95     10.30 o
   2   3   3      769.76      788.17     10.56 o
   3   3   3      493.02      459.27     12.58 o
   4   3   3      135.43      134.61      4.08 o
   5   3   3    11312.57    12433.67    112.06 o
   6   3   3      225.36      300.61      6.66 o
   7   3   3      361.55      357.59      7.71 o
   8   3   3      340.51      367.98      8.33 o
   9   3   3       74.10       80.52      5.07 o
  10   3   3     1098.08     1028.43     16.08 o
  11   3   3       46.33       54.53      5.60 o
  12   3   3       21.41        4.56      4.57 o
  13   3   3        1.52        3.05      4.38 o
  14   3   3       55.33       75.02      7.38 o
  15   3   3        4.13        3.21      5.57 o
  16   3   3      151.06      158.37     11.53 o
 -16   4   3        8.40       13.98      6.36 o
 -15   4   3       17.35        8.60      5.81 o
 -14   4   3       82.70       72.17      6.79 o
 -13   4   3      282.74      276.63     11.77 o
 -12   4   3      152.70      144.35      8.00 o
 -11   4   3       24.99       16.90      4.24 o
 -10   4   3     1502.55     1446.15     21.60 o
  -9   4   3     1171.45     1200.72     18.43 o
  -8   4   3      674.01      682.58     12.45 o
  -7   4   3        0.38       -0.86      1.71 o
  -6   4   3       87.88       79.49      5.22 o
  -5   4   3     1251.27     1311.97     16.89 o
  -4   4   3      224.33      263.83      4.91 o
  -3   4   3      127.62      159.41      3.69 o
  -2   4   3     9232.91     9508.21     94.83 o
  -1   4   3      383.01      395.47      5.44 o
   0   4   3     1202.36     1235.75     13.07 o
   1   4   3     4265.17     4279.50     39.82 o
   2   4   3      351.99      369.46      5.83 o
   3   4   3      520.47      545.80      8.54 o
   4   4   3     4033.73     4277.57     45.76 o
   5   4   3        0.10        1.62      1.81 o
   6   4   3      763.25      723.88     10.88 o
   7   4   3      372.39      422.23      8.43 o
   8   4   3        0.04       -1.75      2.41 o
   9   4   3      604.30      612.42     11.36 o
  10   4   3     1409.49     1356.88     21.14 o
  11   4   3      383.31      448.93     12.93 o
  12   4   3      118.66      103.68      7.36 o
  13   4   3       46.66       27.09      6.92 o
  14   4   3       90.00       91.66      7.65 o
  15   4   3       10.37       13.39      5.75 o
  16   4   3        6.32        3.17      5.91 o
 -16   5   3      171.65      182.88     12.96 o
 -15   5   3      161.31      151.13     19.87 o
 -14   5   3      273.18      255.52     10.95 o
 -13   5   3        0.14        0.00      4.33 o
 -12   5   3       42.09       40.15      5.40 o
 -11   5   3       40.67       35.69      4.94 o
 -10   5   3      197.97      185.00      7.85 o
  -9   5   3     1211.37     1085.01     20.00 o
  -8   5   3     1747.21     1602.94     22.12 o
  -7   5   3       98.76       90.12      5.02 o
  -6   5   3     1952.45     1848.97     21.98 o
  -5   5   3       85.82       94.83      3.47 o
  -4   5   3        0.58        2.31      1.50 o
  -3   5   3     1183.15     1263.00     15.72 o
  -2   5   3      255.47      258.43      5.86 o
  -1   5   3     3214.16     3711.76     42.32 o
   0   5   3      538.71      556.36      8.78 o
   1   5   3     2719.53     2777.43     27.16 o
   2   5   3     3210.88     3380.42     32.79 o
   3   5   3       57.15       46.95      2.69 o
   4   5   3      138.27      158.77      4.57 o
   5   5   3      109.58      152.84      4.73 o
   6   5   3      244.98      233.87      6.80 o
   7   5   3      568.30      576.24     11.87 o
   8   5   3        0.02       -2.70      2.42 o
   9   5   3       62.70       48.69      4.87 o
  10   5   3       54.45       52.77      5.37 o
  11   5   3      227.38      240.49      9.33 o
  12   5   3       46.31       32.45      5.39 o
  13   5   3       28.51       39.81      6.20 o
  14   5   3        0.06       -4.57      4.83 o
  15   5   3       16.93       19.34      7.06 o
 -15   6   3      109.19      151.40      9.86 o
 -14   6   3        0.87        2.18      4.84 o
 -13   6   3      128.17       97.27      7.88 o
 -12   6   3       45.38       38.87      5.52 o
 -11   6   3      174.95      164.97      9.61 o
 -10   6   3        0.30        6.50      3.70 o
  -9   6   3        4.32        1.90      3.37 o
  -8   6   3     1325.74     1295.72     19.40 o
  -7   6   3      167.93      193.19      6.83 o
  -6   6   3       32.49       32.46      2.77 o
  -5   6   3      464.05      558.97      8.72 o
  -4   6   3        8.79       15.61      2.01 o
  -3   6   3      403.13      436.92      6.84 o
  -2   6   3      889.70      918.32     13.08 o
  -1   6   3        2.68        1.69      1.74 o
   0   6   3     2269.10     2420.77     27.75 o
   1   6   3      290.80      336.38      5.60 o
   2   6   3      180.84      185.80      4.42 o
   3   6   3     1015.48     1015.62     12.78 o
   4   6   3      100.27       96.20      3.96 o
   5   6   3      841.13      808.40     11.68 o
   6   6   3       90.72       92.96      4.44 o
   7   6   3        9.84       15.98      2.87 o
   8   6   3       27.59       13.88      3.58 o
   9   6   3      357.78      303.41      9.29 o
  10   6   3       61.62       39.66      5.03 o
  11   6   3     1369.19     1334.62     23.09 o
  12   6   3      325.32      330.28     11.31 o
  13   6   3        4.85        7.65      5.09 o
  14   6   3       91.02       95.40      8.40 o
  15   6   3       18.22        3.51      9.87 o
 -15   7   3       21.39       20.51      7.19 o
 -14   7   3       44.67       42.42      6.11 o
 -13   7   3      187.56      160.79     11.04 o
 -12   7   3       98.98       94.90      7.18 o
 -11   7   3       57.45       47.31      5.52 o
 -10   7   3      186.82      199.46      8.42 o
  -9   7   3      346.59      369.86     10.25 o
  -8   7   3      584.04      591.65     12.25 o
  -7   7   3      573.12      577.46     11.62 o
  -6   7   3      205.20      235.36      8.43 o
  -5   7   3      255.31      255.79      5.97 o
  -4   7   3       79.89       84.11      3.94 o
  -3   7   3     1699.17     1728.16     21.89 o
  -2   7   3     1083.88     1154.09     16.01 o
  -1   7   3     1391.58     1515.36     22.10 o
   0   7   3       20.20       20.30      3.40 o
   1   7   3      118.90      150.39      4.95 o
   2   7   3      777.90      823.62     10.87 o
   3   7   3       80.80       85.56      3.76 o
   4   7   3      549.62      526.75      8.87 o
   5   7   3      879.93      907.89     12.89 o
   6   7   3     1164.38     1265.77     16.67 o
   7   7   3       35.04       38.48      3.57 o
   8   7   3      650.84      644.13     13.06 o
   9   7   3        0.03       -3.09      3.30 o
  10   7   3      203.62      175.89      9.88 o
  11   7   3      338.23      319.90     10.86 o
  12   7   3       26.64       24.23      5.45 o
  13   7   3       92.75      110.22      8.47 o
  14   7   3      278.75      346.48     12.99 o
 -14   8   3       14.49       23.84      7.15 o
 -13   8   3      252.95      269.41     13.56 o
 -12   8   3       34.60       26.61      7.84 o
 -11   8   3        6.39        7.77      5.11 o
 -10   8   3      116.85      116.91      9.45 o
  -9   8   3      573.57      584.09     17.14 o
  -8   8   3      617.18      617.54     24.57 o
  -7   8   3     1392.22     1389.18     23.96 o
  -6   8   3      139.85      138.15      8.47 o
  -5   8   3      110.32      118.28      6.36 o
  -4   8   3      445.66      422.22      9.17 o
  -3   8   3     1530.00     1584.50     24.68 o
  -2   8   3       18.85       19.82      2.82 o
  -1   8   3       92.70      129.67      5.57 o
   0   8   3        5.28        2.60      2.30 o
   1   8   3       51.71       51.53      3.50 o
   2   8   3        8.33        6.37      2.35 o
   3   8   3      396.36      348.49      8.07 o
   4   8   3      149.54      159.85      5.21 o
   5   8   3     1150.40     1179.06     16.33 o
   6   8   3        6.37        7.41      2.74 o
   7   8   3      193.33      152.95      6.78 o
   8   8   3      537.06      532.96     14.32 o
   9   8   3      207.79      169.44      7.99 o
  10   8   3      323.07      328.74     10.48 o
  11   8   3        6.22       11.94      4.72 o
  12   8   3      486.27      472.40     13.49 o
  13   8   3       29.01       27.59      7.41 o
  14   8   3       90.25       87.23      9.79 o
 -14   9   3       71.98       77.72      9.29 o
 -13   9   3        1.21       -8.22      5.48 o
 -12   9   3        8.52       11.76      7.09 o
 -11   9   3        8.25        8.29      5.33 o
 -10   9   3       22.54       17.13      5.49 o
  -9   9   3      125.74      108.14      8.04 o
  -8   9   3      383.67      366.80     12.03 o
  -7   9   3        4.40       -0.25      3.83 o
  -6   9   3     1537.65     1485.59     30.14 o
  -5   9   3      939.13      958.86     27.35 o
  -4   9   3        9.12        6.71      2.90 o
  -3   9   3      366.57      366.75     10.55 o
  -2   9   3      197.86      218.93      8.29 o
  -1   9   3      295.88      285.15     14.12 o
   0   9   3      155.18      161.07      7.40 o
   1   9   3      391.20      384.04     10.86 o
   2   9   3       57.70       52.97      5.21 o
   3   9   3        0.17       -4.44      3.00 o
   4   9   3      457.62      422.60     11.74 o
   5   9   3       85.75       71.00      6.04 o
   6   9   3      935.93      956.86     19.14 o
   7   9   3       81.59       85.23      8.65 o
   8   9   3      129.20      137.01     10.52 o
   9   9   3        2.98        4.24      5.76 o
  10   9   3      214.58      249.95     13.92 o
  11   9   3      252.68      243.61     14.61 o
  12   9   3        3.32       -5.12      6.92 o
  13   9   3       74.12       98.12     11.69 o
 -13  10   3        1.98        3.42      7.48 o
 -12  10   3      239.82      255.01     15.87 o
 -11  10   3      365.91      383.87     18.14 o
 -10  10   3       26.46       27.32      7.35 o
  -9  10   3       25.86       23.74      6.74 o
  -8  10   3       40.48       42.91      7.19 o
  -7  10   3       52.45       49.74      7.38 o
  -6  10   3      222.50      220.23     11.62 o
  -5  10   3      200.14      187.38     23.32 o
  -4  10   3      517.57      530.83     13.57 o
  -3  10   3        0.66        0.95      3.59 o
  -2  10   3       63.32       64.67      6.67 o
  -1  10   3     1718.82     1632.13     31.06 o
   0  10   3      159.36      170.75      8.11 o
   1  10   3      418.18      425.72     12.07 o
   2  10   3       12.97       12.42      4.11 o
   3  10   3       27.38       24.44      5.89 o
   4  10   3      647.05      610.96     17.99 o
   5  10   3       81.69       73.54      6.48 o
   6  10   3       15.25       22.95      6.10 o
   7  10   3      290.20      286.59     13.36 o
   8  10   3       22.02       38.93      7.40 o
   9  10   3      111.98      141.11     14.74 o
  10  10   3      650.97      670.06     21.80 o
  11  10   3       21.35       21.32      8.23 o
  12  10   3       24.39       30.68     10.05 o
 -12  11   3        6.41        2.74      7.11 o
 -11  11   3        0.06        0.31      6.44 o
 -10  11   3       11.98       14.39      7.09 o
  -9  11   3       80.89       82.33      9.53 o
  -8  11   3        5.64        9.45      6.14 o
  -7  11   3      542.84      515.51     21.11 o
  -6  11   3       67.56       57.24      7.64 o
  -5  11   3       22.18       36.45      6.82 o
  -4  11   3      117.43       93.65     10.42 o
  -3  11   3        1.69        0.43      3.66 o
  -2  11   3       26.06       36.00      5.16 o
  -1  11   3        0.41        0.17      3.42 o
   0  11   3        0.10       -0.88      3.70 o
   1  11   3      259.00      287.97     10.46 o
   2  11   3      317.29      269.73     10.47 o
   3  11   3      190.31      195.77      9.55 o
   4  11   3       96.90      101.72      7.60 o
   5  11   3       11.51       10.85      5.60 o
   6  11   3      422.68      392.67     15.50 o
   7  11   3      308.77      304.82     14.42 o
   8  11   3       21.82       12.69      6.25 o
   9  11   3       81.42       76.63      9.46 o
  10  11   3       96.23       97.16     10.92 o
  11  11   3       49.64       72.00     13.07 o
 -10  12   3      333.48      345.20     17.06 o
  -9  12   3      101.84       97.06     10.50 o
  -8  12   3       99.08      106.47     10.54 o
  -7  12   3       31.62       29.27      7.11 o
  -6  12   3       67.38       65.32      8.62 o
  -5  12   3        0.37       -3.36      4.97 o
  -4  12   3       26.50       27.26      6.63 o
  -3  12   3       13.89       12.50      6.68 o
  -2  12   3       92.96       87.69      7.23 o
  -1  12   3       28.78       34.41      5.33 o
   0  12   3       50.93       39.31      5.76 o
   1  12   3      661.03      621.75     18.88 o
   2  12   3        2.86        8.38      4.55 o
   3  12   3       35.09       34.02      5.75 o
   4  12   3      110.37      140.95      9.14 o
   5  12   3        4.32        8.58      5.96 o
   6  12   3        3.76       12.86      6.37 o
   7  12   3      105.16      103.84     10.33 o
   8  12   3       36.89       29.59     10.15 o
   9  12   3      264.99      284.30     21.03 o
  10  12   3       19.44       35.16      9.91 o
  -9  13   3        2.17       -0.94      6.41 o
  -8  13   3       11.46       12.40      7.09 o
  -7  13   3       16.47       10.25      6.74 o
  -6  13   3      235.00      215.69     14.01 o
  -5  13   3      187.01      175.12     12.62 o
  -4  13   3      327.79      324.47     15.15 o
  -3  13   3        7.54        9.23      8.16 o
  -2  13   3      307.73      311.54     15.64 o
  -1  13   3       31.71       28.41      6.33 o
   0  13   3      422.40      408.12     13.78 o
   1  13   3      622.82      656.51     17.48 o
   2  13   3       61.57       71.05     10.97 o
   3  13   3      519.36      532.25     15.81 o
   4  13   3       13.49       15.79      6.50 o
   5  13   3        5.86        7.80      6.98 o
   6  13   3       76.86       79.68      9.89 o
   7  13   3       95.01      113.12     11.13 o
   8  13   3       39.83       36.38      8.22 o
  -7  14   3        1.54        7.00      6.81 o
  -6  14   3        4.41        6.63      6.77 o
  -5  14   3       42.37       41.05      8.19 o
  -4  14   3       15.08       24.68      7.52 o
  -3  14   3       14.38       20.74      6.98 o
  -2  14   3      140.71      115.58     10.80 o
  -1  14   3       15.25        8.96      4.81 o
   0  14   3       21.96       23.19      7.07 o
   1  14   3        2.34       -1.66      5.68 o
   2  14   3      369.04      381.08     14.22 o
   3  14   3      888.46      824.60     35.38 o
   4  14   3      344.17      349.67     16.53 o
   5  14   3       36.02       29.18      8.05 o
   6  14   3      163.91      166.15     13.33 o
  -3  15   3        0.17        5.61      6.53 o
  -2  15   3        5.20        0.34      6.27 o
  -1  15   3       59.05       49.95      8.72 o
   0  15   3       72.52       83.67      8.70 o
   1  15   3      517.09      538.11     17.61 o
   2  15   3        3.13        4.57      6.83 o
 -17   0   4      159.90      178.22     18.60 o
 -16   0   4       99.89      106.45     14.09 o
 -15   0   4        5.57       -2.74      7.61 o
 -14   0   4        1.07        3.08      9.12 o
 -13   0   4      243.73      211.25     15.18 o
 -12   0   4     1511.20     1443.50     60.01 o
 -11   0   4     2360.76     2325.11     48.13 o
 -10   0   4      648.62      607.35     14.96 o
  -9   0   4       26.16       30.45      4.19 o
  -8   0   4       46.34       77.34      5.23 o
  -7   0   4      228.16      210.20      9.16 o
  -6   0   4       61.28       57.33      4.11 o
  -5   0   4        0.02       -0.73      1.55 o
  -4   0   4    11530.29    11681.90    156.12 o
  -3   0   4     1139.63     1153.81     17.34 o
  -2   0   4    12250.36    11961.04    190.11 o
  -1   0   4    69805.52    61076.64   1190.67 o
   0   0   4        1.02        6.56      2.17 o
   1   0   4       46.28       38.40      3.23 o
   2   0   4     1667.26     1682.90     35.24 o
   3   0   4     2604.01     2569.85     35.92 o
   4   0   4      420.26      407.51     12.37 o
   5   0   4        0.25       32.58     10.48 o
   6   0   4     2710.13     2710.09     40.21 o
   7   0   4     1451.76     1417.40     24.99 o
   8   0   4       71.84       64.78      7.51 o
   9   0   4        2.23        2.17      4.20 o
  10   0   4       36.26       53.03      7.02 o
  11   0   4       59.04       48.88      7.31 o
  12   0   4      278.91      309.38     14.33 o
  13   0   4       30.94       32.04      8.62 o
  14   0   4      429.93      399.45     24.77 o
  15   0   4        7.58       12.25      8.57 o
  16   0   4      203.58      243.43     23.49 o
 -17   1   4      144.07      168.86     12.42 o
 -16   1   4       43.54       50.99      8.26 o
 -15   1   4        5.48        2.21      5.48 o
 -14   1   4       68.53       65.58      7.49 o
 -13   1   4      636.48      632.39     16.52 o
 -12   1   4      237.54      217.66     18.24 o
 -11   1   4      477.93      479.42     11.32 o
 -10   1   4       23.40       19.49      3.60 o
  -9   1   4      345.92      338.24      7.37 o
  -8   1   4      995.09     1004.88     13.23 o
  -7   1   4       90.80       83.21      3.68 o
  -6   1   4      166.12      137.44      4.66 o
  -5   1   4      361.44      420.22      7.54 o
  -4   1   4     1689.25     1758.80     19.63 o
  -3   1   4     3143.10     3144.71     32.07 o
  -2   1   4    14658.77    14409.64    166.36 o
  -1   1   4      715.37      715.99      8.38 o
   0   1   4       32.88       24.67      2.85 o
   1   1   4      222.14      256.45      6.44 o
   2   1   4        1.38        3.86      1.99 o
   3   1   4     1138.04     1196.40     14.82 o
   4   1   4      281.65      277.54      5.59 o
   5   1   4     1409.45     1617.65     18.26 o
   6   1   4        0.06       -3.03      2.02 o
   7   1   4      955.26     1064.42     14.54 o
   8   1   4     1114.38     1110.54     17.07 o
   9   1   4      321.45      311.32      8.34 o
  10   1   4      773.22      722.91     13.25 o
  11   1   4       74.28       43.22      5.22 o
  12   1   4      253.21      177.56      8.31 o
  13   1   4        0.19       -4.54      4.17 o
  14   1   4       14.61       15.02      5.76 o
  15   1   4        0.78       -7.77      5.18 o
  16   1   4        6.66       -2.22      6.12 o
 -17   2   4        6.72        8.17      7.11 o
 -16   2   4      348.50      400.03     15.35 o
 -15   2   4       22.26       20.30      6.45 o
 -14   2   4      237.58      253.63     13.96 o
 -13   2   4       18.71       14.44      5.50 o
 -12   2   4      660.53      662.25     14.17 o
 -11   2   4      288.05      265.18      8.93 o
 -10   2   4     1634.00     1520.72     24.44 o
  -9   2   4     1895.63     1903.97     24.89 o
  -8   2   4        7.98        6.53      2.30 o
  -7   2   4      149.27      157.49      5.49 o
  -6   2   4        3.96        6.13      1.93 o
  -5   2   4      467.77      547.26     10.98 o
  -4   2   4      402.23      360.69      8.90 o
  -3   2   4     8722.79     9079.74    106.35 o
  -2   2   4    13533.36    13195.67    138.98 o
  -1   2   4      317.88      314.79      5.65 o
   0   2   4     7139.64     7363.80     65.84 o
   1   2   4     3077.06     3137.55     29.57 o
   2   2   4    14027.20    13507.12    220.57 o
   3   2   4      749.41      749.91     10.55 o
   4   2   4      190.47      156.16      4.45 o
   5   2   4     1244.39     1228.57     14.90 o
   6   2   4       17.48       20.48      2.67 o
   7   2   4       84.21       82.42      5.38 o
   8   2   4        0.81        0.39      2.67 o
   9   2   4      531.36      554.16     11.02 o
  10   2   4        1.38       -5.12      3.42 o
  11   2   4      306.04      308.12     10.09 o
  12   2   4      120.72       77.51      6.60 o
  13   2   4        0.83       -3.71      4.34 o
  14   2   4       54.53       41.54      8.78 o
  15   2   4        8.71        2.74      5.60 o
  16   2   4      223.36      236.09     14.35 o
 -17   3   4      101.42      119.64     10.91 o
 -16   3   4      218.31      230.16     13.04 o
 -15   3   4       79.99       81.38      8.47 o
 -14   3   4      167.59      172.26     10.38 o
 -13   3   4      124.21      127.56      7.73 o
 -12   3   4      177.53      177.92      9.39 o
 -11   3   4      547.06      532.27     12.41 o
 -10   3   4      643.32      596.61     12.78 o
  -9   3   4     1317.21     1325.62     19.46 o
  -8   3   4        1.29        4.68      2.60 o
  -7   3   4        4.45        1.19      2.55 o
  -6   3   4      807.35      888.31     17.56 o
  -5   3   4      193.47      210.58      6.27 o
  -4   3   4      658.34      739.63      9.22 o
  -3   3   4     2961.41     2847.57     30.22 o
  -2   3   4     8569.61     8503.96     83.41 o
  -1   3   4      301.49      312.38      5.24 o
   0   3   4     4561.72     4571.43     46.63 o
   1   3   4       28.23       19.59      2.25 o
   2   3   4      712.79      756.08     10.28 o
   3   3   4      161.83      178.53      4.29 o
   4   3   4     1006.75     1140.24     13.74 o
   5   3   4      509.88      600.98      9.44 o
   6   3   4      462.89      545.38      9.36 o
   7   3   4      205.98      182.59      5.94 o
   8   3   4       37.38       41.46      3.83 o
   9   3   4      100.93       83.15      5.27 o
  10   3   4      488.94      503.52     11.18 o
  11   3   4      443.33      343.30     10.71 o
  12   3   4      577.03      516.68     15.87 o
  13   3   4        2.52       -3.70      4.35 o
  14   3   4       38.19       20.58      5.75 o
  15   3   4      101.72       84.34      8.67 o
  16   3   4      185.46      214.63     13.31 o
 -16   4   4      199.76      178.40     11.81 o
 -15   4   4        6.59        2.71      5.48 o
 -14   4   4       35.86       37.32      6.40 o
 -13   4   4      905.53      818.96     18.99 o
 -12   4   4       34.76       30.68      5.07 o
 -11   4   4       24.73       27.27      4.66 o
 -10   4   4       14.55       18.76      3.93 o
  -9   4   4       81.76       77.72      5.29 o
  -8   4   4      950.50      924.04     14.97 o
  -7   4   4      954.76      969.82     19.33 o
  -6   4   4     1858.35     1857.94     22.82 o
  -5   4   4        0.13        2.70      2.29 o
  -4   4   4       16.23       26.11      1.99 o
  -3   4   4       32.01       45.26      2.50 o
  -2   4   4     7893.13     8040.86    127.61 o
  -1   4   4      112.67      119.39      3.34 o
   0   4   4        4.64        6.00      1.38 o
   1   4   4     1793.90     1645.03     18.77 o
   2   4   4      588.45      563.14     10.66 o
   3   4   4        9.94        5.63      1.91 o
   4   4   4     3861.56     3936.55     71.99 o
   5   4   4     2511.52     2469.56     26.19 o
   6   4   4      190.05      197.76      5.71 o
   7   4   4       61.59       73.17      4.33 o
   8   4   4      234.87      254.30      7.31 o
   9   4   4      134.47      120.48      5.99 o
  10   4   4       14.38       -2.77      3.48 o
  11   4   4      256.33      199.08      9.15 o
  12   4   4      149.43      116.89      7.86 o
  13   4   4       27.04       13.44      5.57 o
  14   4   4       12.13       15.37      6.51 o
  15   4   4       25.47       23.65      6.09 o
 -16   5   4      137.78      137.12     10.72 o
 -15   5   4        8.32       12.80      5.99 o
 -14   5   4        8.77        4.27      4.75 o
 -13   5   4      157.87      155.03      8.73 o
 -12   5   4       21.27       16.89      4.57 o
 -11   5   4     2222.76     2182.03     36.48 o
 -10   5   4       28.06       23.69      4.30 o
  -9   5   4       11.26       12.88      3.42 o
  -8   5   4       81.07       73.27      7.14 o
  -7   5   4      361.83      375.01      9.72 o
  -6   5   4     1017.54      963.72     14.41 o
  -5   5   4      172.00      140.64      4.05 o
  -4   5   4      421.64      405.89      7.41 o
  -3   5   4      145.03      146.36      4.58 o
  -2   5   4     2050.42     2102.48     21.35 o
  -1   5   4      933.66     1019.08     11.62 o
   0   5   4     2000.71     2124.69     21.49 o
   1   5   4      397.04      376.74      6.07 o
   2   5   4     1069.52     1111.46     13.14 o
   3   5   4      481.11      494.93      7.83 o
   4   5   4     2072.43     2085.48     22.56 o
   5   5   4      246.62      284.19      9.23 o
   6   5   4       38.74       43.69      3.40 o
   7   5   4       80.60       88.27      4.61 o
   8   5   4       33.98       30.58      3.57 o
   9   5   4       62.63       83.59      5.21 o
  10   5   4     1388.39     1398.24     21.97 o
  11   5   4      184.89      173.61      8.47 o
  12   5   4      274.96      253.65     10.32 o
  13   5   4      162.96      153.03      9.18 o
  14   5   4       53.17       35.14      6.44 o
  15   5   4        8.70       21.69      7.93 o
 -16   6   4      452.54      546.67     18.00 o
 -15   6   4       57.00       59.46      8.23 o
 -14   6   4       33.71       32.05      6.03 o
 -13   6   4       51.60       55.22      6.42 o
 -12   6   4       82.13       63.58      6.26 o
 -11   6   4      682.09      644.67     16.39 o
 -10   6   4      501.46      455.02     11.62 o
  -9   6   4      998.36      963.48     16.73 o
  -8   6   4      519.98      493.54     11.01 o
  -7   6   4      304.37      273.54     11.73 o
  -6   6   4        3.16        2.53      1.76 o
  -5   6   4      408.17      401.37      7.39 o
  -4   6   4      266.30      265.97      5.53 o
  -3   6   4     2564.70     2696.80     27.18 o
  -2   6   4     1726.60     1755.23     21.54 o
  -1   6   4      172.33      176.66      5.15 o
   0   6   4     1232.02     1227.29     16.29 o
   1   6   4       55.57       55.19      2.64 o
   2   6   4     2087.47     2185.92     22.94 o
   3   6   4     3278.26     3348.76     33.53 o
   4   6   4      390.91      396.92      7.40 o
   5   6   4       36.89       39.68      3.38 o
   6   6   4      109.37       86.47      4.45 o
   7   6   4        4.16        4.08      2.44 o
   8   6   4       95.17      101.44      5.37 o
   9   6   4      586.33      518.51     12.14 o
  10   6   4     1078.80     1020.07     19.39 o
  11   6   4      346.41      326.24     10.75 o
  12   6   4        0.30       -4.97      4.20 o
  13   6   4      179.41      226.24     10.91 o
  14   6   4        0.04        2.02      5.11 o
  15   6   4        7.25       -0.11      9.16 o
 -15   7   4        4.67       -0.86      6.43 o
 -14   7   4       28.26       12.71      8.15 o
 -13   7   4       51.87       36.41      5.89 o
 -12   7   4      276.37      274.37     10.38 o
 -11   7   4       49.65       54.51      5.88 o
 -10   7   4       49.06       42.15      5.10 o
  -9   7   4      631.44      631.71     13.29 o
  -8   7   4      216.98      193.18      7.42 o
  -7   7   4      423.15      418.92     10.61 o
  -6   7   4       49.59       41.41      4.28 o
  -5   7   4       29.07       30.15      4.80 o
  -4   7   4      363.12      391.47     11.38 o
  -3   7   4       53.69       45.42      4.02 o
  -2   7   4      250.52      258.08      6.64 o
  -1   7   4      256.01      253.80     12.15 o
   0   7   4       35.76       32.35      3.42 o
   1   7   4       14.42       11.37      1.63 o
   2   7   4      783.50      779.50     10.62 o
   3   7   4       13.71       21.29      2.44 o
   4   7   4      103.17      110.24      4.52 o
   5   7   4      389.38      402.92      8.12 o
   6   7   4      478.30      473.87      9.21 o
   7   7   4      150.87      166.63      6.14 o
   8   7   4       51.26       54.50      5.00 o
   9   7   4       53.02       50.86      5.09 o
  10   7   4      714.98      682.56     17.08 o
  11   7   4      643.14      647.52     15.04 o
  12   7   4      243.20      243.02     10.46 o
  13   7   4      322.78      331.30     12.13 o
  14   7   4        2.39       -1.22      5.72 o
 -14   8   4       73.92       59.52      8.48 o
 -13   8   4       28.61       28.13      8.01 o
 -12   8   4      256.03      255.97     12.10 o
 -11   8   4      158.93      161.00     10.00 o
 -10   8   4      480.67      481.77     14.32 o
  -9   8   4      400.26      385.65     12.53 o
  -8   8   4       22.31       27.93      5.12 o
  -7   8   4      873.37      848.44     19.79 o
  -6   8   4       25.12       20.85      6.08 o
  -5   8   4      171.82      167.72      6.18 o
  -4   8   4       26.37       20.70      3.15 o
  -3   8   4       29.94       32.32      3.42 o
  -2   8   4        0.16        2.73      2.28 o
  -1   8   4        5.14        3.07      2.00 o
   0   8   4      166.70      153.65      5.46 o
   1   8   4      170.23      157.70      6.58 o
   2   8   4      169.16      166.44      6.85 o
   3   8   4      103.83       97.00      5.15 o
   4   8   4      124.49      124.30      4.90 o
   5   8   4      273.56      265.42      6.88 o
   6   8   4      829.70      796.35     12.71 o
   7   8   4        6.64        7.29      2.96 o
   8   8   4      284.10      277.03      8.98 o
   9   8   4       16.53       11.20      4.09 o
  10   8   4      317.54      302.41     10.24 o
  11   8   4       62.82       55.51      6.21 o
  12   8   4       11.42        7.95      4.03 o
  13   8   4       89.87      146.55      9.53 o
 -14   9   4      339.33      354.12     15.42 o
 -13   9   4       85.31       65.54      8.45 o
 -12   9   4      136.57      131.69      9.87 o
 -11   9   4       38.66       47.71      6.85 o
 -10   9   4      267.75      319.54     12.32 o
  -9   9   4      130.76      138.25      8.86 o
  -8   9   4       46.67       58.43      6.28 o
  -7   9   4       76.01       74.96      8.06 o
  -6   9   4       75.80       67.69      6.64 o
  -5   9   4      734.28      694.08     14.90 o
  -4   9   4        4.13        3.57      2.80 o
  -3   9   4        3.30        0.81      2.55 o
  -2   9   4      508.07      493.40     13.90 o
  -1   9   4     1193.83     1207.57     24.33 o
   0   9   4       50.40       67.75      5.53 o
   1   9   4     1114.79     1136.52     20.42 o
   2   9   4       27.12       31.69      4.43 o
   3   9   4      301.61      278.81     10.29 o
   4   9   4        5.01        3.75      3.56 o
   5   9   4        0.22       -2.52      3.50 o
   6   9   4      291.73      306.56     10.67 o
   7   9   4       49.04       37.11      6.81 o
   8   9   4        7.76        4.81      5.71 o
   9   9   4       18.42       28.99      7.05 o
  10   9   4       46.38       39.22      8.08 o
  11   9   4      277.25      288.93     15.20 o
  12   9   4      138.43      144.71     12.88 o
  13   9   4      319.17      374.03     18.62 o
 -13  10   4       20.45       37.71      9.18 o
 -12  10   4       31.25       28.45      8.43 o
 -11  10   4      174.28      187.89     13.35 o
 -10  10   4       64.44       53.50      8.37 o
  -9  10   4       37.85       33.10      7.18 o
  -8  10   4       78.63       68.91      8.31 o
  -7  10   4       15.38        7.25      5.37 o
  -6  10   4       65.21       64.29      9.05 o
  -5  10   4      155.40      157.70     19.11 o
  -4  10   4      352.36      355.59     11.08 o
  -3  10   4      716.31      774.86     16.72 o
  -2  10   4        2.50       -2.74      3.35 o
  -1  10   4       17.87       14.21      4.76 o
   0  10   4      458.52      431.30     12.14 o
   1  10   4      104.54       93.11      6.68 o
   2  10   4       24.43       29.29      4.73 o
   3  10   4      751.06      752.48     16.76 o
   4  10   4      302.92      292.41     16.51 o
   5  10   4      529.42      535.99     14.23 o
   6  10   4       44.77       51.62      7.32 o
   7  10   4      426.02      392.40     15.39 o
   8  10   4       53.77       41.47      7.52 o
   9  10   4      195.81      217.35     26.23 o
  10  10   4       78.29       79.78      9.73 o
  11  10   4        2.06       10.81     10.14 o
  12  10   4      153.01      181.67     16.16 o
 -12  11   4        2.18        1.31      8.54 o
 -11  11   4       85.88       88.22     14.71 o
 -10  11   4      162.49      164.21     12.78 o
  -9  11   4       38.31       38.89      7.90 o
  -8  11   4       76.89       90.49     10.65 o
  -7  11   4       39.47       39.34      7.36 o
  -6  11   4        0.41        2.04      5.00 o
  -5  11   4       12.63       13.81      6.90 o
  -4  11   4      186.49      177.34     10.83 o
  -3  11   4        2.68       -5.48      3.84 o
  -2  11   4       40.24       26.54      4.95 o
  -1  11   4       57.00       56.86      6.88 o
   0  11   4      631.60      596.34     15.01 o
   1  11   4      289.20      294.49     10.84 o
   2  11   4      572.66      551.92     14.67 o
   3  11   4     2186.56     2109.49     33.94 o
   4  11   4      672.26      685.14     16.80 o
   5  11   4       25.90       22.11      5.11 o
   6  11   4       22.96       17.61      6.09 o
   7  11   4      366.96      354.27     15.29 o
   8  11   4       11.29       13.71      6.72 o
   9  11   4       72.05       67.09     10.65 o
  10  11   4        0.12       -2.03      6.47 o
  11  11   4      166.15      164.71     13.56 o
 -10  12   4       49.80       46.10     10.70 o
  -9  12   4        3.98        8.01      6.54 o
  -8  12   4        9.02        8.15      6.30 o
  -7  12   4      215.06      244.29     14.11 o
  -6  12   4      236.60      222.84     17.02 o
  -5  12   4       62.02       67.70     10.84 o
  -4  12   4       45.72       36.99      8.25 o
  -3  12   4       35.59       43.96      6.99 o
  -2  12   4        2.22        2.56      4.24 o
  -1  12   4      155.98      143.89     11.75 o
   0  12   4      138.49      165.76      9.54 o
   1  12   4       58.22       63.75      6.71 o
   2  12   4     1013.68     1019.47     24.05 o
   3  12   4      196.62      194.68     10.81 o
   4  12   4       42.92       46.98      6.25 o
   5  12   4      147.65      160.81     11.90 o
   6  12   4      550.23      530.88     19.00 o
   7  12   4      678.50      642.97     21.19 o
   8  12   4        0.06        2.47      6.43 o
   9  12   4      424.36      418.48     18.29 o
  -9  13   4       47.29       74.56     10.23 o
  -8  13   4       27.38       32.05      8.03 o
  -7  13   4        0.40        1.23      6.10 o
  -6  13   4      102.13       89.51     10.05 o
  -5  13   4      652.99      608.33     26.82 o
  -4  13   4      281.67      314.88     14.86 o
  -3  13   4      238.12      206.31     30.37 o
  -2  13   4        5.49        5.11      5.39 o
  -1  13   4      236.24      214.90     12.78 o
   0  13   4      124.90      127.85      9.09 o
   1  13   4       85.84       76.87      7.57 o
   2  13   4      358.29      385.49     13.45 o
   3  13   4      162.99      175.03     10.50 o
   4  13   4       43.80       56.39      8.51 o
   5  13   4        3.11        2.49      6.14 o
   6  13   4        2.15        8.10      6.64 o
   7  13   4      420.22      423.51     18.20 o
   8  13   4       69.28       68.62      9.76 o
  -6  14   4        0.58        5.61      6.66 o
  -5  14   4       99.66       86.20     10.27 o
  -4  14   4       14.95       11.63      6.53 o
  -3  14   4      154.20      171.02     17.63 o
  -2  14   4      226.15      206.58     16.26 o
  -1  14   4      103.71       61.60     10.52 o
   0  14   4       20.41       21.26      5.98 o
   1  14   4      271.13      278.61     12.48 o
   2  14   4        0.05        0.59      5.18 o
   3  14   4      171.33      161.12     12.69 o
   4  14   4       18.39       23.26      7.86 o
   5  14   4       28.38       27.01      8.56 o
   6  14   4       88.95       98.01     11.24 o
  -3  15   4      148.13      137.95     12.31 o
  -2  15   4      102.02      114.01     11.38 o
  -1  15   4       15.52       12.60      7.05 o
   0  15   4       18.74       37.59      8.16 o
   1  15   4      285.70      255.02     15.26 o
   2  15   4      109.20      107.08     11.23 o
 -17   1   5      167.32      173.26     12.55 o
 -16   1   5      106.58      127.43     10.61 o
 -15   1   5       10.34        7.96      5.89 o
 -14   1   5       18.15       20.49      6.09 o
 -13   1   5       15.88        9.96      5.32 o
 -12   1   5        2.43       -4.97      4.15 o
 -11   1   5      254.41      251.40      8.76 o
 -10   1   5     1477.99     1521.20     21.51 o
  -9   1   5     2993.95     3044.26     32.14 o
  -8   1   5      214.62      246.96      5.77 o
  -7   1   5       51.35       58.61      3.36 o
  -6   1   5       49.24       51.62      6.25 o
  -5   1   5     1375.72     1452.47     18.56 o
  -4   1   5       30.86       14.98      1.65 o
  -3   1   5       82.52       94.25      3.59 o
  -2   1   5      821.97      861.55      9.60 o
  -1   1   5     1075.23      973.09     11.09 o
   0   1   5     3533.20     3478.96     32.29 o
   1   1   5      343.37      325.46      9.18 o
   2   1   5      228.56      215.90      5.73 o
   3   1   5      382.94      382.52      6.37 o
   4   1   5       76.86       75.76      5.63 o
   5   1   5      267.89      283.66      6.37 o
   6   1   5        5.44       12.89      2.56 o
   7   1   5       84.00       73.79      4.39 o
   8   1   5      202.15      201.12      7.52 o
   9   1   5       24.78       16.54      3.71 o
  10   1   5        0.25       -4.94      3.29 o
  11   1   5      111.85      104.31      6.47 o
  12   1   5        3.03       -3.96      4.01 o
  13   1   5      144.99      168.19      9.38 o
  14   1   5       35.66       37.50      6.74 o
  15   1   5        0.09        3.14      5.85 o
  16   1   5      114.61      147.33     11.51 o
 -17   2   5       52.70       52.67     10.95 o
 -16   2   5       75.59       55.32      8.27 o
 -15   2   5       76.30       64.84      7.96 o
 -14   2   5       50.16       60.47      7.47 o
 -13   2   5       21.29       19.88      5.43 o
 -12   2   5       94.08       93.30      6.49 o
 -11   2   5      297.85      288.34     10.06 o
 -10   2   5     4346.16     4292.70     48.50 o
  -9   2   5      626.56      600.28     13.17 o
  -8   2   5     1360.60     1265.34     17.93 o
  -7   2   5        8.86        9.10      2.41 o
  -6   2   5     1407.75     1480.16     38.56 o
  -5   2   5     1469.38     1400.26     31.98 o
  -4   2   5     8333.63     8498.11     84.25 o
  -3   2   5    12555.15    13113.38    129.26 o
  -2   2   5     1595.32     1561.92     15.91 o
  -1   2   5     1354.21     1352.44     29.31 o
   0   2   5     2972.24     3101.26     29.29 o
   1   2   5     2980.04     2968.85     28.39 o
   2   2   5       97.88      104.89      3.37 o
   3   2   5      421.55      417.29      7.69 o
   4   2   5       70.12       84.61      3.61 o
   5   2   5        7.87        7.40      2.20 o
   6   2   5      276.24      320.30      7.24 o
   7   2   5        7.64       12.93      2.86 o
   8   2   5     1181.96     1154.61     16.35 o
   9   2   5      370.62      360.24      9.19 o
  10   2   5      387.45      351.58     10.80 o
  11   2   5        7.07        4.71      3.83 o
  12   2   5        5.58        0.22      4.20 o
  13   2   5      119.26      111.02      8.10 o
  14   2   5        5.09       -2.26      5.07 o
  15   2   5        2.93       -2.40      5.46 o
  16   2   5       44.64       52.07      8.52 o
 -17   3   5      519.31      604.45     19.32 o
 -16   3   5       38.78       36.76      7.52 o
 -15   3   5       31.56       24.43      6.52 o
 -14   3   5        7.97        4.55      4.99 o
 -13   3   5       23.46       22.93      5.50 o
 -12   3   5        6.87        2.98      3.92 o
 -11   3   5     2989.62     3001.23     37.39 o
 -10   3   5     1871.95     1788.05     28.60 o
  -9   3   5      527.35      497.20     12.46 o
  -8   3   5      133.72      165.47      7.33 o
  -7   3   5      108.36      119.39      4.96 o
  -6   3   5       39.21       56.13      3.59 o
  -5   3   5      942.63      983.11     15.39 o
  -4   3   5       36.80       40.58      2.02 o
  -3   3   5      751.33      761.44     11.27 o
  -2   3   5     1387.48     1398.85     14.77 o
  -1   3   5     8759.71     9097.18     81.35 o
   0   3   5      132.24      143.80      3.42 o
   1   3   5       60.36       50.31      3.09 o
   2   3   5      381.42      407.06      6.48 o
   3   3   5      123.47      109.63      5.10 o
   4   3   5      331.44      328.86      6.57 o
   5   3   5      199.55      189.74      5.47 o
   6   3   5       17.33       19.70      2.82 o
   7   3   5       87.30       84.44      4.64 o
   8   3   5      162.38      139.73      6.05 o
   9   3   5        5.20       10.90      3.61 o
  10   3   5     2001.92     1940.95     25.00 o
  11   3   5        4.12        1.84      4.11 o
  12   3   5       23.15       15.46      5.61 o
  13   3   5        0.02       -2.01      4.37 o
  14   3   5      183.16      161.40      9.68 o
  15   3   5        0.87       -7.32      5.48 o
 -16   4   5       26.06       19.08      6.82 o
 -15   4   5        8.69        2.55      6.86 o
 -14   4   5       96.58      105.61      8.75 o
 -13   4   5      541.81      517.80     16.58 o
 -12   4   5      738.16      749.93     15.66 o
 -11   4   5     1682.47     1621.58     24.16 o
 -10   4   5      189.21      182.20      7.71 o
  -9   4   5      171.31      181.01     11.06 o
  -8   4   5       47.22       37.51      4.38 o
  -7   4   5       73.39       75.11      4.45 o
  -6   4   5      370.03      446.23      8.84 o
  -5   4   5       86.33       86.63      4.60 o
  -4   4   5     1793.98     2153.52     22.34 o
  -3   4   5       92.21      100.27      5.34 o
  -2   4   5      882.63      833.11     21.22 o
  -1   4   5     1950.33     2045.89     22.88 o
   0   4   5      168.00      154.97      4.03 o
   1   4   5        0.57        1.71      1.17 o
   2   4   5      452.19      413.55      8.65 o
   3   4   5     1270.19     1351.50     20.77 o
   4   4   5        0.61        2.58      1.86 o
   5   4   5      557.27      604.25      9.68 o
   6   4   5      170.86      174.58      5.67 o
   7   4   5       84.23       91.72      4.89 o
   8   4   5      140.87      135.24      6.00 o
   9   4   5      324.47      297.68      8.42 o
  10   4   5     1485.12     1530.38     21.24 o
  11   4   5        2.40        2.53      4.24 o
  12   4   5      474.51      428.04     12.58 o
  13   4   5      129.32      109.64      9.15 o
  14   4   5        0.74       -5.44      7.80 o
  15   4   5       12.24       21.54      6.33 o
 -16   5   5       23.21       35.38      7.74 o
 -15   5   5       11.76        7.44      5.63 o
 -14   5   5        4.23       12.19      5.60 o
 -13   5   5        1.55       -2.85      4.27 o
 -12   5   5       96.45       70.05      6.25 o
 -11   5   5      797.13      797.89     15.79 o
 -10   5   5     1900.35     1780.76     28.78 o
  -9   5   5      826.56      861.07     24.62 o
  -8   5   5      638.79      642.80     13.67 o
  -7   5   5       26.46       28.48      3.44 o
  -6   5   5      260.49      305.47      8.53 o
  -5   5   5      325.83      360.47      6.61 o
  -4   5   5      436.51      602.55      9.52 o
  -3   5   5     2529.17     2807.64     30.88 o
  -2   5   5        0.67        1.67      1.35 o
  -1   5   5       26.56       18.10      2.04 o
   0   5   5       31.43       39.78      3.03 o
   1   5   5        0.64        0.32      1.40 o
   2   5   5      100.63      102.38      3.60 o
   3   5   5     2143.94     2293.94     24.20 o
   4   5   5      105.43      100.48      4.64 o
   5   5   5      279.90      285.70      9.69 o
   6   5   5       41.43       50.23      3.73 o
   7   5   5      193.48      175.48      6.02 o
   8   5   5      358.87      366.95     10.29 o
   9   5   5       58.57       45.19      4.52 o
  10   5   5      929.68     1023.11     18.64 o
  11   5   5       28.63       20.65      7.00 o
  12   5   5      176.53      181.92      9.45 o
  13   5   5       29.16       24.04      6.01 o
  14   5   5      119.24       93.81      9.45 o
  15   5   5        2.43       -0.49      5.84 o
 -15   6   5       10.28        5.03      6.70 o
 -14   6   5        9.77        8.16      5.09 o
 -13   6   5       52.88       47.78      6.16 o
 -12   6   5       13.96        7.08      3.42 o
 -11   6   5      285.34      263.51      9.62 o
 -10   6   5       31.86       28.14      4.70 o
  -9   6   5     2231.81     2253.99     29.67 o
  -8   6   5      588.53      562.15     13.05 o
  -7   6   5      318.11      368.91      8.94 o
  -6   6   5       15.37       24.01      3.19 o
  -5   6   5       15.82        5.26      2.37 o
  -4   6   5        0.00        0.18      2.58 o
  -3   6   5     1019.31     1043.74     12.72 o
  -2   6   5     3676.98     3870.88     39.45 o
  -1   6   5        0.00       -1.62      1.08 o
   0   6   5      128.14      106.56      5.65 o
   1   6   5     1332.14     1278.93     14.84 o
   2   6   5     1350.51     1436.69     16.57 o
   3   6   5      222.28      249.97      5.74 o
   4   6   5     1007.63     1024.69     13.63 o
   5   6   5      146.48      172.80      5.96 o
   6   6   5      536.40      537.18     10.94 o
   7   6   5      270.16      280.60      8.34 o
   8   6   5       99.00       99.82      5.41 o
   9   6   5      229.54      227.01      8.88 o
  10   6   5      487.20      480.25     12.34 o
  11   6   5      465.69      432.53     15.96 o
  12   6   5      115.03      107.66      7.89 o
  13   6   5      241.77      249.06     11.25 o
  14   6   5       16.23        8.83      9.15 o
 -15   7   5       75.00       97.65      9.97 o
 -14   7   5        0.75        0.02      5.96 o
 -13   7   5        0.07       -5.46      4.81 o
 -12   7   5      245.25      248.37     10.17 o
 -11   7   5      561.72      543.52     13.33 o
 -10   7   5      178.18      157.03      7.89 o
  -9   7   5      105.46       99.13      6.28 o
  -8   7   5       10.42        5.39      3.70 o
  -7   7   5       51.53       52.62      4.44 o
  -6   7   5      319.79      285.40      9.51 o
  -5   7   5      450.73      449.84      8.07 o
  -4   7   5     3156.91     3255.77     32.92 o
  -3   7   5       10.72        6.77      2.36 o
  -2   7   5      258.58      256.25      6.77 o
  -1   7   5       25.65       39.44      3.29 o
   0   7   5       42.67       36.64      3.88 o
   1   7   5      806.32      747.21     10.18 o
   2   7   5       79.64       64.82      3.44 o
   3   7   5      768.37      882.91     12.23 o
   4   7   5       14.92       26.70      2.90 o
   5   7   5      482.14      464.92      8.93 o
   6   7   5       55.35       64.47      4.25 o
   7   7   5       23.34       25.58      3.48 o
   8   7   5      253.53      276.81      7.91 o
   9   7   5      403.69      344.71     11.93 o
  10   7   5      355.35      340.40     10.92 o
  11   7   5        4.83        3.86      4.41 o
  12   7   5       27.00       19.41      5.29 o
  13   7   5      134.63      134.40      9.14 o
  14   7   5      133.01      121.64      9.54 o
 -14   8   5      106.50      106.70     11.25 o
 -13   8   5        1.38       -3.11      5.68 o
 -12   8   5      172.50      185.77     12.78 o
 -11   8   5        0.29        5.12      5.03 o
 -10   8   5      103.03      103.35      8.25 o
  -9   8   5       77.21       60.81      6.53 o
  -8   8   5       25.23       18.28      4.81 o
  -7   8   5      432.18      438.20     14.30 o
  -6   8   5       49.12       52.59      5.20 o
  -5   8   5        0.46        0.04      3.07 o
  -4   8   5      111.87      114.71      5.38 o
  -3   8   5       44.52       46.86      3.86 o
  -2   8   5        0.48        0.69      2.33 o
  -1   8   5      230.57      272.03      7.93 o
   0   8   5        5.55        9.01      2.58 o
   1   8   5      344.63      357.20      8.75 o
   2   8   5      540.78      580.75     10.98 o
   3   8   5      935.11      923.89     14.90 o
   4   8   5     2430.32     2387.85     26.56 o
   5   8   5        0.38        0.55      2.35 o
   6   8   5      141.98      128.72      5.72 o
   7   8   5      289.59      298.79      7.91 o
   8   8   5        2.06       -2.38      3.32 o
   9   8   5        0.01       -2.46      3.53 o
  10   8   5       85.52       81.36      6.61 o
  11   8   5        6.27        0.77      3.50 o
  12   8   5       58.91       53.55      6.55 o
  13   8   5       21.98       33.83      6.39 o
 -14   9   5      354.31      402.70     15.85 o
 -13   9   5      171.08      203.54     12.46 o
 -12   9   5       93.31       97.06      8.91 o
 -11   9   5      195.59      198.44     11.25 o
 -10   9   5       89.92       85.51      7.82 o
  -9   9   5        1.55        1.96      4.41 o
  -8   9   5      265.51      264.62     12.48 o
  -7   9   5        8.96        7.54      4.69 o
  -6   9   5      581.58      580.50     13.93 o
  -5   9   5      413.25      388.95     11.06 o
  -4   9   5      816.38      880.30     14.86 o
  -3   9   5       58.19       62.06      4.55 o
  -2   9   5     1319.95     1312.46     19.05 o
  -1   9   5      501.41      485.79     11.18 o
   0   9   5       51.59       50.04      4.07 o
   1   9   5      138.86      127.39      7.24 o
   2   9   5       62.42       53.27      7.36 o
   3   9   5      172.58      161.55      7.92 o
   4   9   5        7.01        4.14      3.69 o
   5   9   5      799.50      756.29     16.64 o
   6   9   5      191.15      160.86      8.55 o
   7   9   5      458.66      445.41     15.84 o
   8   9   5       39.52       30.76      8.37 o
   9   9   5        0.74       -0.49      5.75 o
  10   9   5      161.38      162.25     12.23 o
  11   9   5       10.85        9.27      7.48 o
  12   9   5       62.70      105.27     29.26 o
 -13  10   5        1.18        8.91      7.82 o
 -12  10   5       86.30       73.19     10.08 o
 -11  10   5       10.61        9.85      6.89 o
 -10  10   5       13.25       14.05      6.60 o
  -9  10   5        0.04       -1.79      5.94 o
  -8  10   5      205.41      212.67     21.43 o
  -7  10   5       45.98       63.85      9.27 o
  -6  10   5       50.87       50.96      7.22 o
  -5  10   5      392.25      340.31     13.36 o
  -4  10   5      131.49      136.80      9.47 o
  -3  10   5       80.59       79.20      6.29 o
  -2  10   5      650.40      635.83     14.87 o
  -1  10   5      147.33      122.03      8.59 o
   0  10   5     1012.92     1013.37     19.82 o
   1  10   5        3.22        3.06      3.60 o
   2  10   5      312.82      308.48     10.64 o
   3  10   5      897.11      873.32     22.09 o
   4  10   5       87.05      101.10      7.34 o
   5  10   5     3065.62     3018.51     47.83 o
   6  10   5       51.08       49.40      7.08 o
   7  10   5      241.39      259.85     13.25 o
   8  10   5       83.17       68.13      8.54 o
   9  10   5      278.55      296.95     14.73 o
  10  10   5      218.35      243.26     23.77 o
  11  10   5       79.53       89.79     10.78 o
  12  10   5       41.38       36.85      9.51 o
 -12  11   5      224.41      210.31     15.07 o
 -11  11   5       22.24       17.99      7.28 o
 -10  11   5       87.16       97.21     10.47 o
  -9  11   5      160.53      175.11     12.69 o
  -8  11   5       15.73       19.92      6.59 o
  -7  11   5        9.87        9.14      5.69 o
  -6  11   5       49.45       59.56      9.29 o
  -5  11   5       11.77       10.91      5.47 o
  -4  11   5      309.89      320.21     13.37 o
  -3  11   5      217.53      199.76     12.76 o
  -2  11   5       39.53       49.53      5.66 o
  -1  11   5      409.57      370.19     13.61 o
   0  11   5        0.24       -3.11      3.73 o
   1  11   5        8.74       10.58      4.40 o
   2  11   5      116.17      130.18      8.34 o
   3  11   5      363.64      373.64     12.41 o
   4  11   5       34.78       40.54      5.76 o
   5  11   5      235.47      245.94     15.08 o
   6  11   5      554.18      579.94     18.84 o
   7  11   5      311.96      305.10     20.46 o
   8  11   5        7.83       16.32      6.73 o
   9  11   5        1.88        7.30     10.18 o
  10  11   5        5.14       12.10      7.52 o
 -10  12   5       17.27        4.21      6.83 o
  -9  12   5       38.09       45.14      8.39 o
  -8  12   5      252.38      230.66     13.97 o
  -7  12   5        8.97       10.12      6.14 o
  -6  12   5      173.79      165.25     12.05 o
  -5  12   5        1.66        4.79      6.50 o
  -4  12   5        0.18       -4.69      4.81 o
  -3  12   5        0.02        7.10      5.14 o
  -2  12   5      851.19      824.86     18.87 o
  -1  12   5      606.36      553.99     17.64 o
   0  12   5        3.57        0.83      4.16 o
   1  12   5      889.27      845.50     19.33 o
   2  12   5       11.36       20.24      5.19 o
   3  12   5      181.69      174.66      9.89 o
   4  12   5        1.54        6.28      4.74 o
   5  12   5      231.45      238.36     13.41 o
   6  12   5      935.39      888.43     26.65 o
   7  12   5      200.55      196.12     13.58 o
   8  12   5       27.78       35.73      8.10 o
   9  12   5      211.45      253.96     15.88 o
  -9  13   5      211.33      211.88     14.73 o
  -8  13   5       38.47       34.20      8.35 o
  -7  13   5       59.70       39.22      8.24 o
  -6  13   5      737.67      749.78     23.29 o
  -5  13   5        7.66        5.19      6.07 o
  -4  13   5      109.70      126.49     12.85 o
  -3  13   5        2.30        7.99      5.67 o
  -2  13   5        6.98        0.04      5.18 o
  -1  13   5      114.24      116.64     10.05 o
   0  13   5       34.63       39.26      6.31 o
   1  13   5      503.70      463.29     14.73 o
   2  13   5      115.97      110.46      8.66 o
   3  13   5        2.78        3.60      4.86 o
   4  13   5       85.85       81.16     10.72 o
   5  13   5       84.94       81.81      9.69 o
   6  13   5      498.62      490.18     19.01 o
   7  13   5       40.59       30.90      9.77 o
  -6  14   5      231.96      239.68     15.43 o
  -5  14   5       15.68       16.70      7.42 o
  -4  14   5        0.74       -1.72      5.95 o
  -3  14   5        7.18       10.76      8.10 o
  -2  14   5        1.74        6.88      6.02 o
  -1  14   5      217.10      199.03     13.00 o
   0  14   5      481.57      480.60     20.13 o
   1  14   5       60.51       60.95      7.56 o
   2  14   5       30.49       21.28      6.28 o
   3  14   5      158.15      162.83     12.84 o
   4  14   5      627.42      637.58     21.94 o
   5  14   5        4.93       14.42      9.24 o
  -2  15   5        0.52       12.42      8.36 o
  -1  15   5       32.12       31.79      9.55 o
   0  15   5      246.97      270.55     14.97 o
   1  15   5      117.27       99.61      9.41 o
 -17   0   6      678.22      837.47     32.28 o
 -16   0   6      441.21      474.34     24.06 o
 -15   0   6      145.96      133.54     15.16 o
 -14   0   6        2.08       -5.52      6.56 o
 -13   0   6     1612.01     1612.88     49.71 o
 -12   0   6     2776.96     2708.33    106.97 o
 -11   0   6    10280.16    10261.10    164.94 o
 -10   0   6      897.73      808.36     17.66 o
  -9   0   6      218.81      181.94      7.77 o
  -8   0   6      107.27       97.94      5.69 o
  -7   0   6        5.47        9.41      3.45 o
  -6   0   6     3403.93     3844.27     71.81 o
  -5   0   6     2154.99     2409.54     34.93 o
  -4   0   6     5250.64     5540.43     72.41 o
  -3   0   6      993.56     1011.33     16.52 o
  -2   0   6     6094.30     5946.13    116.36 o
  -1   0   6       23.68       28.76      4.44 o
   0   0   6     5387.31     5550.82     71.68 o
   1   0   6      892.53      955.25     17.81 o
   2   0   6      176.23      200.84      6.92 o
   3   0   6      137.19      112.83      7.14 o
   4   0   6     1779.32     1846.64     36.05 o
   5   0   6     1808.83     1850.39     29.40 o
   6   0   6       93.42      109.13      6.78 o
   7   0   6      400.42      375.19     11.91 o
   8   0   6       65.65       51.94      6.19 o
   9   0   6       43.77       36.02      6.23 o
  10   0   6       33.81       21.39      8.28 o
  11   0   6       21.50        7.76      5.98 o
  12   0   6      281.62      265.26     13.76 o
  13   0   6      636.08      544.81     19.66 o
  14   0   6       49.16       53.45     11.03 o
  15   0   6       17.04       18.77     14.44 o
  16   0   6        0.28      -11.22     16.52 o
 -17   1   6        1.11       -5.13     12.84 o
 -16   1   6        8.23        7.86      6.48 o
 -15   1   6       38.21       32.03      7.26 o
 -14   1   6       72.18       79.26      7.93 o
 -13   1   6     1158.67     1119.19     22.48 o
 -12   1   6      210.70      237.28     10.74 o
 -11   1   6      465.55      426.15     12.96 o
 -10   1   6      368.00      379.79      9.70 o
  -9   1   6      229.98      224.42      6.49 o
  -8   1   6       93.63       99.64      4.48 o
  -7   1   6       12.14       14.18      2.58 o
  -6   1   6        2.17        1.04      1.48 o
  -5   1   6      213.78      245.89      5.38 o
  -4   1   6      111.63      117.87      4.96 o
  -3   1   6      120.10      125.35      3.73 o
  -2   1   6       63.20       51.40      2.43 o
  -1   1   6      718.50      741.82      8.48 o
   0   1   6     6891.48     6796.80     61.46 o
   1   1   6     4738.63     4791.02     44.37 o
   2   1   6      262.66      240.37      4.89 o
   3   1   6      804.76      852.20     10.93 o
   4   1   6      923.50      884.05     13.09 o
   5   1   6      104.47      105.17      4.69 o
   6   1   6       10.70       15.07      2.83 o
   7   1   6       90.44       94.57      4.97 o
   8   1   6      243.01      278.10      8.02 o
   9   1   6      370.67      370.76      9.38 o
  10   1   6      481.56      446.24     12.28 o
  11   1   6      554.89      498.53     11.98 o
  12   1   6      677.30      667.94     14.36 o
  13   1   6      138.00      124.31      8.54 o
  14   1   6        2.53        2.69      5.27 o
  15   1   6       19.04       14.02      6.26 o
 -17   2   6       89.36       80.75      9.79 o
 -16   2   6       75.15       63.76      8.66 o
 -15   2   6       12.71        2.08      5.51 o
 -14   2   6       76.96       77.66      7.85 o
 -13   2   6      288.86      280.33     11.55 o
 -12   2   6       70.35       64.31      5.78 o
 -11   2   6     3972.40     3921.57     45.84 o
 -10   2   6       54.39       55.71      4.93 o
  -9   2   6      854.42      785.92     15.49 o
  -8   2   6      692.49      747.05     12.69 o
  -7   2   6       16.99       25.82      3.05 o
  -6   2   6     1483.34     1624.42     43.64 o
  -5   2   6      227.53      259.31      8.19 o
  -4   2   6     1597.05     1702.56     19.62 o
  -3   2   6    10620.00    11356.04    101.31 o
  -2   2   6      164.39      135.98      3.69 o
  -1   2   6      432.44      402.47      6.15 o
   0   2   6      784.23      817.96      9.64 o
   1   2   6       58.15       49.65      2.78 o
   2   2   6       72.40       86.44      3.25 o
   3   2   6     1842.33     2000.56     21.20 o
   4   2   6      591.91      600.92     10.23 o
   5   2   6      472.35      412.45      7.95 o
   6   2   6       72.79       74.96      4.27 o
   7   2   6      312.01      325.12      8.05 o
   8   2   6       14.83       23.84      3.81 o
   9   2   6        0.26       -2.32      3.23 o
  10   2   6        2.09        1.81      3.99 o
  11   2   6       43.17       51.01      5.50 o
  12   2   6        5.55        2.69      4.44 o
  13   2   6        7.78       12.12      5.02 o
  14   2   6        7.91       -0.08      8.62 o
  15   2   6       10.83       -3.95      5.66 o
 -17   3   6      173.77      186.30     12.93 o
 -16   3   6        0.39       -5.48      5.49 o
 -15   3   6        9.31        9.96      7.22 o
 -14   3   6       22.21       20.66      5.82 o
 -13   3   6       82.45       84.17      7.72 o
 -12   3   6      521.43      520.92     12.74 o
 -11   3   6      542.79      534.98     14.09 o
 -10   3   6      632.55      654.82     13.27 o
  -9   3   6       41.32       38.01      4.21 o
  -8   3   6       61.66       80.48      4.08 o
  -7   3   6      241.71      239.89      6.67 o
  -6   3   6     2015.63     2162.74     42.08 o
  -5   3   6      151.37      137.50      9.59 o
  -4   3   6     6276.91     6846.61     62.91 o
  -3   3   6      469.91      470.22      6.95 o
  -2   3   6     1975.51     1886.14     19.30 o
  -1   3   6     1262.33     1269.39     14.93 o
   0   3   6      256.59      234.27      4.53 o
   1   3   6       70.37       71.81      2.93 o
   2   3   6      127.84      137.80      4.01 o
   3   3   6       15.93       24.19      2.68 o
   4   3   6       82.93       92.23      4.39 o
   5   3   6      132.92      115.50      4.60 o
   6   3   6        5.56        7.34      2.53 o
   7   3   6      109.52       93.50      4.94 o
   8   3   6       34.65       32.22      3.99 o
   9   3   6        8.49        7.83      3.71 o
  10   3   6     3193.33     3047.22     35.15 o
  11   3   6       40.32       13.55      4.62 o
  12   3   6       23.97       22.18      5.10 o
  13   3   6       69.71       71.23      7.44 o
  14   3   6       21.17       12.50      6.17 o
  15   3   6        5.20        6.34      7.59 o
 -16   4   6        0.03       -3.38      5.85 o
 -15   4   6       19.52       14.00      7.92 o
 -14   4   6      337.33      378.13     13.81 o
 -13   4   6      113.59       88.55      7.86 o
 -12   4   6      117.16      116.20      7.39 o
 -11   4   6      707.84      684.42     18.51 o
 -10   4   6     1012.55     1027.42     17.59 o
  -9   4   6      841.97      888.06     17.09 o
  -8   4   6        3.27        2.07      2.58 o
  -7   4   6      637.45      675.72     13.10 o
  -6   4   6        0.27       -2.63      2.18 o
  -5   4   6     2619.87     2926.83     32.43 o
  -4   4   6      971.84      925.15     14.48 o
  -3   4   6      389.01      405.47      6.61 o
  -2   4   6        0.45       -0.08      1.38 o
  -1   4   6      153.46      118.84      3.46 o
   0   4   6       28.53       14.84      2.03 o
   1   4   6      252.29      256.14      5.16 o
   2   4   6     2977.80     3220.06     31.86 o
   3   4   6     1876.75     1990.30     23.64 o
   4   4   6      189.43      186.64      5.23 o
   5   4   6        1.99       11.92      2.54 o
   6   4   6       46.29       50.33      3.80 o
   7   4   6      355.91      348.96      8.36 o
   8   4   6      151.39      153.08      6.35 o
   9   4   6     1085.11      948.06     15.39 o
  10   4   6      189.50      183.09      7.85 o
  11   4   6      413.16      352.36     11.21 o
  12   4   6       45.04       26.78      5.61 o
  13   4   6       29.81       24.78      6.54 o
  14   4   6       45.32       50.08      9.48 o
  15   4   6       61.62       63.37      7.98 o
 -16   5   6      406.96      393.99     15.73 o
 -15   5   6       19.30       13.09      6.01 o
 -14   5   6       99.14      104.27      8.79 o
 -13   5   6       28.64       28.83      5.57 o
 -12   5   6       31.31       26.74      5.07 o
 -11   5   6      466.05      489.91     13.75 o
 -10   5   6     1490.57     1469.61     25.75 o
  -9   5   6       13.38        7.06      3.91 o
  -8   5   6      171.41      165.63      6.71 o
  -7   5   6      488.09      471.09      9.92 o
  -6   5   6      605.43      647.73     11.38 o
  -5   5   6       22.79       27.03      2.87 o
  -4   5   6     6116.76     6389.57     65.12 o
  -3   5   6      776.10      748.39     12.18 o
  -2   5   6     3224.74     3541.33     38.07 o
  -1   5   6     1025.08     1116.08     13.13 o
   0   5   6       60.91       42.07      2.49 o
   1   5   6     1268.11     1286.34     26.60 o
   2   5   6     1187.34     1354.61     19.72 o
   3   5   6       13.46       20.71      2.67 o
   4   5   6     1347.44     1403.00     19.02 o
   5   5   6        3.63       10.87      2.49 o
   6   5   6       60.49       56.01      3.91 o
   7   5   6       10.50       11.16      3.00 o
   8   5   6        1.91        2.24      3.05 o
   9   5   6      229.48      225.37      7.72 o
  10   5   6       29.69       37.38      5.30 o
  11   5   6      174.29      155.37     11.36 o
  12   5   6       41.88       38.19      5.88 o
  13   5   6       21.59       16.04      6.30 o
  14   5   6      122.54      144.04     10.97 o
  15   5   6      223.95      276.08     12.64 o
 -15   6   6       69.53       89.15     10.41 o
 -14   6   6        8.18        3.54      4.94 o
 -13   6   6       46.72       37.97      5.84 o
 -12   6   6       18.44       12.17      5.36 o
 -11   6   6      222.85      207.09      8.90 o
 -10   6   6     2371.46     2338.47     31.28 o
  -9   6   6      520.36      526.51     13.30 o
  -8   6   6       28.19       14.21      4.24 o
  -7   6   6       41.72       42.43      5.39 o
  -6   6   6        8.14        8.32      2.96 o
  -5   6   6       77.77      106.07      5.54 o
  -4   6   6       34.81       46.09      3.85 o
  -3   6   6        0.60       10.42      1.94 o
  -2   6   6       34.68       21.12      2.25 o
  -1   6   6       52.28       56.81      3.48 o
   0   6   6        7.70       17.57      2.13 o
   1   6   6      159.36      140.82      6.29 o
   2   6   6      628.60      604.71      9.19 o
   3   6   6      609.23      620.49      9.70 o
   4   6   6      128.50      117.34      4.71 o
   5   6   6       67.63       75.92      4.76 o
   6   6   6       27.47       29.96      3.30 o
   7   6   6        0.06       -0.19      2.69 o
   8   6   6        7.55        7.07      3.23 o
   9   6   6      756.90      657.79     12.66 o
  10   6   6      325.80      366.24     11.10 o
  11   6   6      348.48      333.71     11.17 o
  12   6   6        0.73        4.98      5.07 o
  13   6   6        1.38       -4.52      4.83 o
  14   6   6        7.18       -4.84      5.54 o
 -15   7   6        0.32        0.28      6.35 o
 -14   7   6        0.81       -3.77      5.60 o
 -13   7   6       51.97       35.54      8.01 o
 -12   7   6       22.17       15.94      7.16 o
 -11   7   6      199.32      212.36      9.30 o
 -10   7   6       93.43       93.82      7.26 o
  -9   7   6       18.35       13.47      3.85 o
  -8   7   6      143.23      139.03      6.86 o
  -7   7   6      345.85      345.14     11.43 o
  -6   7   6      153.10      183.16      7.15 o
  -5   7   6       52.93       50.78      3.24 o
  -4   7   6      535.51      610.99      9.37 o
  -3   7   6       66.36       75.38      4.36 o
  -2   7   6        4.07        6.51      2.48 o
  -1   7   6       86.62       73.68      4.21 o
   0   7   6       18.14       15.38      1.84 o
   1   7   6        0.06       -1.74      1.56 o
   2   7   6       82.46       81.92      3.80 o
   3   7   6      244.93      235.88      5.94 o
   4   7   6      687.60      769.51     11.73 o
   5   7   6       42.56       46.45      3.70 o
   6   7   6      454.77      463.15      9.47 o
   7   7   6      269.02      237.78      7.21 o
   8   7   6      365.02      362.60     10.16 o
   9   7   6      521.50      482.50     14.79 o
  10   7   6      120.31       96.53      6.97 o
  11   7   6      523.62      478.66     13.25 o
  12   7   6        0.03       -5.30      4.34 o
  13   7   6       67.76       80.55      7.91 o
  14   7   6       36.78       18.44      8.01 o
 -14   8   6       18.30       13.17      6.76 o
 -13   8   6       51.48       57.14      7.78 o
 -12   8   6       20.62       19.31      6.08 o
 -11   8   6        0.00       -7.02      4.68 o
 -10   8   6       16.33       22.45      5.52 o
  -9   8   6      142.57      137.30      8.65 o
  -8   8   6      536.25      578.58     24.85 o
  -7   8   6       30.47       34.01      5.17 o
  -6   8   6      264.80      266.48      9.24 o
  -5   8   6        2.24       -0.21      3.26 o
  -4   8   6      112.25      100.77      5.26 o
  -3   8   6       16.76       30.02      3.44 o
  -2   8   6      577.92      539.45     14.99 o
  -1   8   6      373.41      351.48      9.02 o
   0   8   6      261.65      264.36      7.33 o
   1   8   6      842.86      846.83     13.91 o
   2   8   6      376.62      344.67      8.47 o
   3   8   6      438.69      414.32      9.53 o
   4   8   6       16.97       16.10      3.40 o
   5   8   6       96.65       92.15      4.87 o
   6   8   6      255.27      263.83      7.37 o
   7   8   6        1.68        1.05      2.93 o
   8   8   6        0.52       -2.38      3.44 o
   9   8   6       56.39       60.73      5.84 o
  10   8   6        3.53        2.35      3.71 o
  11   8   6        0.33       -5.92      3.95 o
  12   8   6      145.68      146.16      9.24 o
  13   8   6      232.72      245.66     11.64 o
 -13   9   6        7.55        9.09      6.89 o
 -12   9   6       48.67       43.59      7.11 o
 -11   9   6        1.07        0.71      5.13 o
 -10   9   6       96.65      119.49      8.93 o
  -9   9   6      401.46      429.93     16.04 o
  -8   9   6       20.18       22.74      5.60 o
  -7   9   6        7.94        3.35      3.88 o
  -6   9   6      362.99      349.78     10.90 o
  -5   9   6      389.62      403.66     14.50 o
  -4   9   6      129.32      128.75      6.19 o
  -3   9   6      331.20      294.25      8.17 o
  -2   9   6       68.06       58.62      4.45 o
  -1   9   6       43.32       47.33      5.24 o
   0   9   6      172.25      192.28      6.66 o
   1   9   6       20.58       18.77      3.33 o
   2   9   6       48.48       44.58      4.32 o
   3   9   6     1276.23     1242.66     18.93 o
   4   9   6      101.02      107.93      6.74 o
   5   9   6      842.92      808.67     14.98 o
   6   9   6      680.44      679.68     16.16 o
   7   9   6       82.40       98.16      7.43 o
   8   9   6        0.25       -5.20      5.16 o
   9   9   6       42.66       53.74      8.16 o
  10   9   6        3.52        7.34      6.91 o
  11   9   6      270.04      313.15     28.58 o
  12   9   6       77.04       94.74     11.49 o
 -13  10   6       28.96       43.17      9.22 o
 -12  10   6        0.38       11.57      7.39 o
 -11  10   6       81.02       73.89      9.62 o
 -10  10   6       19.29       19.46      6.85 o
  -9  10   6        0.03        3.03      5.58 o
  -8  10   6      158.17      137.49     20.18 o
  -7  10   6        4.68        5.59      6.58 o
  -6  10   6       24.46        5.50      5.36 o
  -5  10   6      241.89      258.85     11.88 o
  -4  10   6      157.74      164.16      9.92 o
  -3  10   6       22.13       22.55      4.51 o
  -2  10   6        8.39        9.27      3.92 o
  -1  10   6       13.50        7.11      3.63 o
   0  10   6      146.67      105.56      7.20 o
   1  10   6      118.48      112.66      7.33 o
   2  10   6        7.44        8.45      4.08 o
   3  10   6       43.67       48.57      5.70 o
   4  10   6        0.59        0.75      3.96 o
   5  10   6      562.56      572.84     15.05 o
   6  10   6       21.06       24.07      5.18 o
   7  10   6        7.66        3.81      5.80 o
   8  10   6       70.13       73.34     10.04 o
   9  10   6       16.36       16.49     11.50 o
  10  10   6       77.69       97.68     12.02 o
  11  10   6       14.87       34.23     12.01 o
 -11  11   6        3.15        5.07      6.77 o
 -10  11   6        1.83       -1.48      6.05 o
  -9  11   6      161.67      159.53     12.32 o
  -8  11   6        4.50        2.95      5.53 o
  -7  11   6       80.08       79.76     10.82 o
  -6  11   6       62.82       59.84      7.70 o
  -5  11   6      453.02      477.67     18.09 o
  -4  11   6       20.57       13.42      5.43 o
  -3  11   6      187.30      192.94     10.72 o
  -2  11   6       38.93       30.56      5.12 o
  -1  11   6        0.30       -1.68      3.50 o
   0  11   6      414.35      389.81     12.39 o
   1  11   6        2.63        6.55      4.21 o
   2  11   6      630.57      600.90     15.46 o
   3  11   6      198.08      189.99      9.60 o
   4  11   6        0.65        9.38      4.54 o
   5  11   6      464.82      489.65     15.80 o
   6  11   6      150.86      134.76     10.71 o
   7  11   6       58.75       53.34      8.14 o
   8  11   6      799.17      833.84     24.13 o
   9  11   6      386.80      416.57     17.87 o
  10  11   6       89.13       95.69     15.76 o
 -10  12   6       11.67       31.79      8.35 o
  -9  12   6      152.35      143.26     12.10 o
  -8  12   6       43.14       37.33      7.93 o
  -7  12   6      241.87      246.79     14.13 o
  -6  12   6       72.90       54.81      9.67 o
  -5  12   6       47.38       43.09      7.27 o
  -4  12   6      112.01      115.62     10.04 o
  -3  12   6       28.65       27.88      6.38 o
  -2  12   6      278.46      308.08     11.64 o
  -1  12   6      451.23      450.71     15.86 o
   0  12   6        0.00       -1.45      4.05 o
   1  12   6     1261.83     1215.79     24.04 o
   2  12   6       44.23       43.75      6.21 o
   3  12   6      115.33      121.45      8.65 o
   4  12   6      314.21      297.71     11.96 o
   5  12   6        4.26        6.67      6.32 o
   6  12   6      188.43      204.03     13.45 o
   7  12   6        0.73        7.52      6.58 o
   8  12   6      174.99      177.23     14.51 o
   9  12   6        4.33       -2.63      9.74 o
  -8  13   6       78.77       60.35      9.10 o
  -7  13   6       73.04       88.56     10.22 o
  -6  13   6      195.43      184.99     13.05 o
  -5  13   6       72.62       76.85     15.69 o
  -4  13   6       79.58       82.09      9.27 o
  -3  13   6       30.69       36.00      7.21 o
  -2  13   6      231.34      248.57     13.15 o
  -1  13   6      247.67      208.68     17.14 o
   0  13   6       54.77       40.86      6.32 o
   1  13   6      918.28      919.31     27.61 o
   2  13   6       60.64       70.46      7.55 o
   3  13   6      111.37      129.08      9.48 o
   4  13   6      160.96      156.41     12.31 o
   5  13   6      420.60      406.45     17.20 o
   6  13   6       35.04       39.11      8.22 o
   7  13   6       44.29       44.86     11.25 o
  -6  14   6      118.43      138.05     12.30 o
  -5  14   6      101.24       95.17     10.65 o
  -4  14   6       30.10       34.51      9.60 o
  -3  14   6       33.19       46.82      8.09 o
  -2  14   6      235.95      245.94     14.42 o
  -1  14   6       84.03       69.12      8.75 o
   0  14   6      551.64      542.82     16.74 o
   1  14   6      574.42      619.70     17.86 o
   2  14   6      186.23      171.81     10.93 o
   3  14   6        4.85        7.02      5.54 o
   4  14   6        0.03       -0.37      9.91 o
   5  14   6        0.01        4.72      6.88 o
 -17   1   7      131.11      130.91     11.54 o
 -16   1   7        1.10       -8.08      8.58 o
 -15   1   7       56.72       51.92      7.76 o
 -14   1   7      359.95      371.71     13.75 o
 -13   1   7     1581.98     1516.10     27.21 o
 -12   1   7     1748.65     1693.15     28.27 o
 -11   1   7     2507.92     2409.81     35.15 o
 -10   1   7      251.31      252.25      8.07 o
  -9   1   7      112.43      110.15      6.24 o
  -8   1   7      113.78       86.81      3.85 o
  -7   1   7      736.66      731.55     10.26 o
  -6   1   7      198.79      195.77      5.54 o
  -5   1   7     3175.82     3415.15     33.43 o
  -4   1   7    10522.74    10930.06    118.32 o
  -3   1   7        1.92        2.03      1.77 o
  -2   1   7       14.88       18.52      2.05 o
  -1   1   7       97.56       81.24      4.20 o
   0   1   7     1402.46     1490.14     15.55 o
   1   1   7     3413.37     3520.68     33.70 o
   2   1   7     2197.53     2442.50     24.75 o
   3   1   7        8.65       20.89      2.33 o
   4   1   7       55.40       51.72      3.30 o
   5   1   7        5.81       20.77      3.08 o
   6   1   7       57.49       68.92      4.23 o
   7   1   7      336.58      346.26      9.44 o
   8   1   7     1780.02     1792.24     22.64 o
   9   1   7       80.41       83.91      6.07 o
  10   1   7      505.82      436.67     10.90 o
  11   1   7       16.58       13.64      5.80 o
  12   1   7       52.88       46.70      5.87 o
  13   1   7        4.35       -7.31      6.20 o
  14   1   7       57.89       47.79      8.59 o
  15   1   7      108.79      128.15     10.64 o
 -17   2   7       87.24       79.75     10.66 o
 -16   2   7       20.39       10.36      6.70 o
 -15   2   7       56.03       62.57      8.20 o
 -14   2   7       76.37       61.38      7.44 o
 -13   2   7      193.37      179.92     10.27 o
 -12   2   7      409.55      404.96     13.21 o
 -11   2   7      719.08      714.14     14.47 o
 -10   2   7        1.71        0.84      3.35 o
  -9   2   7       60.94       58.93      6.31 o
  -8   2   7       16.59       37.44      4.59 o
  -7   2   7      377.77      256.76      8.77 o
  -6   2   7       35.66       39.76      2.56 o
  -5   2   7      648.87      775.24     11.16 o
  -4   2   7       82.32       63.36      2.92 o
  -3   2   7      243.01      273.11      5.13 o
  -2   2   7     1349.78     1397.89     14.97 o
  -1   2   7      182.91      184.23      6.99 o
   0   2   7      437.13      478.71      6.79 o
   1   2   7      234.61      243.24      6.57 o
   2   2   7      405.14      490.43      7.61 o
   3   2   7      772.87      839.02     11.25 o
   4   2   7     1147.86     1172.45     14.74 o
   5   2   7      981.02     1005.80     15.16 o
   6   2   7      256.67      250.73      6.92 o
   7   2   7     1194.97     1152.38     16.22 o
   8   2   7        0.76        1.47      3.19 o
   9   2   7       19.55       11.85      3.99 o
  10   2   7      188.44      160.51      7.50 o
  11   2   7      205.38      198.51      8.51 o
  12   2   7      109.03       79.21      6.66 o
  13   2   7      206.10      233.03     10.78 o
  14   2   7       51.94       75.79      7.97 o
  15   2   7        1.03       -2.63      6.13 o
 -16   3   7        9.39        0.60      6.04 o
 -15   3   7        4.73       -0.90      5.41 o
 -14   3   7        1.01       -0.38      5.07 o
 -13   3   7       34.54       24.16      5.78 o
 -12   3   7      347.25      299.32     10.19 o
 -11   3   7      865.14      816.33     17.67 o
 -10   3   7       64.45       67.40      5.44 o
  -9   3   7        0.14        2.94      2.99 o
  -8   3   7        1.20       -2.30      2.97 o
  -7   3   7       44.71       55.67      3.94 o
  -6   3   7      158.35      165.59      6.30 o
  -5   3   7       14.12       10.10      2.05 o
  -4   3   7     2533.59     2710.66     27.12 o
  -3   3   7     5912.85     6196.26     57.23 o
  -2   3   7      168.20      137.82      3.74 o
  -1   3   7      561.71      517.85      9.85 o
   0   3   7      172.49      184.24      5.26 o
   1   3   7     3003.70     3120.92     30.65 o
   2   3   7       99.48       99.20      3.78 o
   3   3   7     6689.55     7107.73     66.09 o
   4   3   7        1.22       10.12      2.30 o
   5   3   7      800.99      874.01     13.86 o
   6   3   7       84.56       67.23      4.22 o
   7   3   7     1231.32     1186.76     16.60 o
   8   3   7      254.62      242.20      8.36 o
   9   3   7       10.92       18.47      4.11 o
  10   3   7       47.46       43.98      5.19 o
  11   3   7        0.01       -2.08      4.19 o
  12   3   7        1.27       -2.60      4.09 o
  13   3   7        5.44       -2.35      4.61 o
  14   3   7       10.51        5.39      5.46 o
  15   3   7       54.90       38.98      9.71 o
 -16   4   7       31.54       36.17      7.72 o
 -15   4   7       55.14       53.38      7.62 o
 -14   4   7      172.67      168.70     13.76 o
 -13   4   7       10.99        7.46      6.57 o
 -12   4   7       62.81       65.52      6.11 o
 -11   4   7      431.04      385.30     11.04 o
 -10   4   7      151.34      151.12      7.46 o
  -9   4   7      116.97      115.27      6.94 o
  -8   4   7      606.30      611.30     13.35 o
  -7   4   7      424.38      436.33     11.42 o
  -6   4   7      359.59      370.98     10.84 o
  -5   4   7      562.95      621.66     10.14 o
  -4   4   7     2795.20     3137.77     31.17 o
  -3   4   7     1204.52     1146.00     13.53 o
  -2   4   7       38.28       50.06      2.90 o
  -1   4   7      947.88     1056.96     13.53 o
   0   4   7     1229.83     1293.30     14.79 o
   1   4   7     1625.03     1782.18     19.29 o
   2   4   7       94.64       88.59      4.20 o
   3   4   7     1320.64     1500.56     17.48 o
   4   4   7      477.82      509.78     14.65 o
   5   4   7       27.88       28.05      3.10 o
   6   4   7      231.86      203.62      6.48 o
   7   4   7      295.35      313.16      8.16 o
   8   4   7      394.01      342.51      9.24 o
   9   4   7      585.86      546.51     11.74 o
  10   4   7       34.40       18.39      4.41 o
  11   4   7      311.24      292.13     10.52 o
  12   4   7        3.30       -3.94      4.68 o
  13   4   7       42.22       34.61      6.96 o
  14   4   7       38.60       33.30      8.85 o
  15   4   7      211.62      246.01     12.68 o
 -16   5   7        1.08        5.20      6.27 o
 -15   5   7        0.37       -1.60      5.31 o
 -14   5   7        3.40       -0.65      8.79 o
 -13   5   7      376.21      354.99     11.66 o
 -12   5   7      208.22      197.76      9.41 o
 -11   5   7      217.49      243.22      9.39 o
 -10   5   7     4655.36     4523.77     58.93 o
  -9   5   7      173.05      159.92      7.05 o
  -8   5   7      140.29      117.40      6.10 o
  -7   5   7        8.16        6.32      2.78 o
  -6   5   7       13.76       21.84      3.37 o
  -5   5   7        8.40        8.27      2.52 o
  -4   5   7    12192.25    13024.46    117.23 o
  -3   5   7     3864.41     4130.34     39.95 o
  -2   5   7     2028.98     2110.34     23.86 o
  -1   5   7      320.07      320.25      9.09 o
   0   5   7      231.47      240.15      5.72 o
   1   5   7      194.46      226.25      5.68 o
   2   5   7     1945.65     2002.47     39.46 o
   3   5   7     1247.02     1216.69     20.37 o
   4   5   7        1.32       -1.93      2.12 o
   5   5   7      242.46      261.17      6.73 o
   6   5   7      268.41      234.27      6.91 o
   7   5   7        0.01        4.66      2.94 o
   8   5   7       43.22       37.41      4.29 o
   9   5   7      151.42      135.58      6.80 o
  10   5   7       31.33       36.21      4.73 o
  11   5   7       55.52       49.23      6.19 o
  12   5   7       10.59        5.80      4.91 o
  13   5   7       62.74       60.38      7.82 o
  14   5   7       13.69        4.65      6.32 o
 -15   6   7       16.01       10.53      7.25 o
 -14   6   7       15.75       11.32      5.23 o
 -13   6   7        2.50        3.05      4.33 o
 -12   6   7      670.91      611.56     16.78 o
 -11   6   7      892.86      875.64     17.12 o
 -10   6   7       90.21      101.78      6.72 o
  -9   6   7       40.15       41.98      4.83 o
  -8   6   7      171.17      162.76      6.90 o
  -7   6   7       58.91       54.90      4.96 o
  -6   6   7      208.21      228.13      8.04 o
  -5   6   7     1784.76     1796.34     29.15 o
  -4   6   7     3142.76     3173.99     39.75 o
  -3   6   7     3264.76     3401.61     42.04 o
  -2   6   7     1996.40     2084.75     22.32 o
  -1   6   7      380.97      433.27      8.44 o
   0   6   7      218.28      204.24      4.95 o
   1   6   7       12.34       16.89      2.20 o
   2   6   7      512.59      514.40      9.38 o
   3   6   7      105.87       98.16      5.72 o
   4   6   7      205.45      215.48      6.69 o
   5   6   7      330.64      313.43     10.38 o
   6   6   7      415.82      408.16      8.94 o
   7   6   7      183.07      180.62      6.81 o
   8   6   7      173.31      173.89      7.13 o
   9   6   7      607.74      542.67     11.68 o
  10   6   7       74.90       83.53      6.75 o
  11   6   7        4.01        3.05      4.43 o
  12   6   7        1.21       -6.42      4.42 o
  13   6   7       73.87       75.24      7.73 o
  14   6   7       66.80       75.84      8.48 o
 -15   7   7        4.39        2.00     13.49 o
 -14   7   7        9.50        5.86      6.35 o
 -13   7   7      113.58      118.84      9.61 o
 -12   7   7      211.92      198.52     10.80 o
 -11   7   7      393.82      375.23     11.36 o
 -10   7   7      216.23      199.64      8.73 o
  -9   7   7      591.67      570.47     12.61 o
  -8   7   7      164.28      182.44      8.39 o
  -7   7   7      591.79      607.58     11.89 o
  -6   7   7        4.49       18.77      3.13 o
  -5   7   7      337.49      363.35      8.03 o
  -4   7   7      737.99      753.61     12.77 o
  -3   7   7      641.45      617.15     20.74 o
  -2   7   7     2096.08     2149.81     29.99 o
  -1   7   7       80.52       57.09      3.18 o
   0   7   7      222.47      236.20      6.16 o
   1   7   7        0.69       -0.30      1.90 o
   2   7   7      138.69      136.52      4.72 o
   3   7   7     2253.86     2176.44     24.44 o
   4   7   7      942.86      965.67     13.82 o
   5   7   7      400.47      376.93      8.42 o
   6   7   7      479.24      415.39      9.81 o
   7   7   7     1121.82     1067.92     17.90 o
   8   7   7      223.48      229.00      7.65 o
   9   7   7      368.89      415.49     11.74 o
  10   7   7       70.13       64.60      6.33 o
  11   7   7      201.19      194.48      9.84 o
  12   7   7       44.88       35.80      6.85 o
  13   7   7       14.99        2.51      7.50 o
 -14   8   7      232.22      237.22     13.30 o
 -13   8   7      134.66      120.10      9.83 o
 -12   8   7       41.17       24.73      6.42 o
 -11   8   7      281.33      237.89     17.10 o
 -10   8   7      414.38      389.90     13.22 o
  -9   8   7        1.11        0.83      6.63 o
  -8   8   7        1.64        2.75      3.94 o
  -7   8   7       23.47       13.02      5.46 o
  -6   8   7     1578.64     1493.88     24.37 o
  -5   8   7        1.57       -4.56      3.04 o
  -4   8   7     3176.98     3150.90     37.38 o
  -3   8   7        0.02        0.73      2.60 o
  -2   8   7      147.94      129.33      5.75 o
  -1   8   7       10.45        6.39      2.88 o
   0   8   7       19.31       17.86      3.12 o
   1   8   7        3.96        6.13      2.71 o
   2   8   7      172.63      175.86      6.62 o
   3   8   7      759.39      748.89     13.53 o
   4   8   7      381.23      367.41      9.49 o
   5   8   7      413.11      383.24     13.30 o
   6   8   7      104.79      103.09      5.45 o
   7   8   7       36.08       35.62      4.44 o
   8   8   7      285.68      262.07     13.51 o
   9   8   7      193.62      199.54     10.25 o
  10   8   7      236.29      220.18     18.32 o
  11   8   7       18.83       21.38      5.47 o
  12   8   7        8.80        8.90      5.26 o
  13   8   7      151.48      175.36     10.59 o
 -13   9   7      101.88      122.09     11.48 o
 -12   9   7        0.16       -1.13      6.84 o
 -11   9   7      118.73      112.72      9.11 o
 -10   9   7       19.95       17.47      8.62 o
  -9   9   7      212.41      178.19     14.22 o
  -8   9   7     1267.40     1274.63     23.43 o
  -7   9   7     1242.20     1264.95     22.87 o
  -6   9   7      570.63      513.45     14.60 o
  -5   9   7      239.20      188.79      8.44 o
  -4   9   7       92.77       77.65      5.23 o
  -3   9   7      157.32      155.81      9.31 o
  -2   9   7      237.43      255.52      7.85 o
  -1   9   7      203.75      190.10      6.87 o
   0   9   7     1288.17     1248.67     18.78 o
   1   9   7     2904.75     2870.48     35.11 o
   2   9   7       58.90       60.68      4.78 o
   3   9   7      640.93      625.16     12.57 o
   4   9   7     2464.05     2387.94     31.10 o
   5   9   7       11.30       11.26      3.70 o
   6   9   7       42.21       40.53      4.71 o
   7   9   7       54.27       59.56      5.44 o
   8   9   7       94.04       81.08      8.90 o
   9   9   7       12.53       12.11      6.63 o
  10   9   7        6.95        1.35      8.37 o
  11   9   7      109.61      117.82     11.84 o
  12   9   7       14.89       12.86      9.94 o
 -12  10   7      196.15      215.90     14.67 o
 -11  10   7      161.87      166.60     14.23 o
 -10  10   7       81.31       78.34      7.70 o
  -9  10   7        5.78        6.10      4.73 o
  -8  10   7       82.72       66.55      6.75 o
  -7  10   7        0.08       -0.01      5.01 o
  -6  10   7      364.45      311.82     15.30 o
  -5  10   7       40.53       31.93      6.05 o
  -4  10   7      294.39      248.00     11.57 o
  -3  10   7      238.37      225.52      9.14 o
  -2  10   7     1174.04     1073.32     20.56 o
  -1  10   7      161.91      143.25      8.06 o
   0  10   7      160.36      166.54      8.74 o
   1  10   7      994.43     1041.01     21.43 o
   2  10   7      375.91      375.13     11.88 o
   3  10   7       13.65        6.06      4.12 o
   4  10   7      254.94      246.96     10.30 o
   5  10   7      257.89      243.02     10.68 o
   6  10   7       15.90       17.86      4.97 o
   7  10   7      333.71      329.81     14.54 o
   8  10   7      116.88      119.18     13.29 o
   9  10   7      130.40      151.55     12.35 o
  10  10   7       59.83       47.35      8.86 o
  11  10   7       58.78       70.51     12.93 o
 -11  11   7       63.80       64.77      9.57 o
 -10  11   7       57.02       63.11      9.14 o
  -9  11   7      168.78      190.50     13.07 o
  -8  11   7       32.46       22.97     11.59 o
  -7  11   7        9.14       10.82      7.70 o
  -6  11   7      824.24      780.09     37.50 o
  -5  11   7       54.51       46.61      7.18 o
  -4  11   7       70.78       67.23      7.83 o
  -3  11   7      316.73      282.38     20.44 o
  -2  11   7       68.69       62.36      6.20 o
  -1  11   7      137.70      131.84      8.21 o
   0  11   7      991.12      921.17     19.50 o
   1  11   7      149.91      166.83      9.14 o
   2  11   7      395.52      390.31     12.78 o
   3  11   7      573.05      545.66     15.03 o
   4  11   7       10.71       14.57      6.67 o
   5  11   7      149.46      143.27      9.91 o
   6  11   7        7.97        2.59      8.04 o
   7  11   7      694.53      659.87     20.94 o
   8  11   7      119.34      133.48     14.59 o
   9  11   7      232.98      265.12     22.55 o
  10  11   7        0.04        1.96      9.58 o
 -10  12   7       11.60       21.98      8.46 o
  -9  12   7        1.24        5.98      6.66 o
  -8  12   7       20.91       20.21      7.10 o
  -7  12   7        2.77       10.82     13.02 o
  -6  12   7       14.52        3.06      6.25 o
  -5  12   7        0.09       -4.19      5.10 o
  -4  12   7        5.67        0.86      5.02 o
  -3  12   7        0.13       -1.91      4.60 o
  -2  12   7       42.23       39.43      6.82 o
  -1  12   7      152.59      149.33      9.21 o
   0  12   7       80.69       69.51      6.90 o
   1  12   7      436.31      419.35     13.62 o
   2  12   7       12.95       16.85      5.17 o
   3  12   7      283.69      309.55     12.04 o
   4  12   7      137.67      129.10      9.06 o
   5  12   7       20.23       17.56      6.69 o
   6  12   7      451.90      406.34     16.85 o
   7  12   7      303.30      338.38     16.03 o
   8  12   7        0.09        5.07      6.60 o
  -8  13   7       34.70       40.16      8.32 o
  -7  13   7       63.79       73.31      9.47 o
  -6  13   7      108.34      140.68     13.94 o
  -5  13   7       18.84       14.18      6.42 o
  -4  13   7       48.58       46.31      7.81 o
  -3  13   7       67.59       75.25      8.87 o
  -2  13   7      118.37      137.81     10.92 o
  -1  13   7      147.68      158.95      9.91 o
   0  13   7      198.91      194.88     10.84 o
   1  13   7      152.47      168.54     10.38 o
   2  13   7      118.52      105.58      8.67 o
   3  13   7       29.38       35.64      6.61 o
   4  13   7        2.06        8.60      5.42 o
   5  13   7      590.46      569.85     29.79 o
   6  13   7      258.90      262.75     15.07 o
   7  13   7        1.23       16.89      9.12 o
  -6  14   7       64.57       83.74     10.31 o
  -5  14   7        3.42       22.82      8.83 o
  -4  14   7       61.21       81.64      9.77 o
  -3  14   7        3.22        7.97      6.28 o
  -2  14   7      111.49      112.03     10.62 o
  -1  14   7       13.96       15.47      6.65 o
   0  14   7      715.98      677.98     18.84 o
   1  14   7      450.46      428.95     15.12 o
   2  14   7       35.82       60.88      7.76 o
   3  14   7        2.12        1.60      5.40 o
   4  14   7       91.92      108.37     11.46 o
 -17   0   8       99.31      108.18     15.73 o
 -16   0   8      111.16       93.15     15.20 o
 -15   0   8        0.32       -3.76      7.64 o
 -14   0   8     1493.97     1503.85     39.71 o
 -13   0   8       66.01       69.40     11.01 o
 -12   0   8     5303.31     5313.22     94.60 o
 -11   0   8     1719.17     1745.51     39.65 o
 -10   0   8       96.08      110.04     11.61 o
  -9   0   8       82.75       91.44      8.67 o
  -8   0   8      244.55      216.73      8.04 o
  -7   0   8       88.11       81.24      9.16 o
  -6   0   8     6917.26     7905.19    106.65 o
  -5   0   8     6749.70     7621.61    183.76 o
  -4   0   8       87.38       63.35      4.13 o
  -3   0   8        0.01        0.04      1.96 o
  -2   0   8     2259.08     2202.41     30.93 o
  -1   0   8      396.81      406.28     12.62 o
   0   0   8      785.59      789.82     21.74 o
   1   0   8     3818.67     4117.80     69.93 o
   2   0   8     4086.54     4332.75     58.64 o
   3   0   8     2665.58     2907.33     41.86 o
   4   0   8      340.27      308.72     14.32 o
   5   0   8      261.30      315.21     10.07 o
   6   0   8      115.72       72.82      8.34 o
   7   0   8     4517.47     4216.45     61.65 o
   8   0   8     1156.54     1154.96     24.33 o
   9   0   8     2407.59     2420.38     41.31 o
  10   0   8      107.07      112.32      9.76 o
  11   0   8      147.02      133.32     10.62 o
  12   0   8      370.42      353.96     22.85 o
  13   0   8      282.44      302.35     17.71 o
  14   0   8      108.07      138.34     14.94 o
  15   0   8       43.86       41.13     11.21 o
 -17   1   8      180.35      167.88     12.48 o
 -16   1   8        5.17        0.13      5.86 o
 -15   1   8      143.48      152.50     15.71 o
 -14   1   8        2.36       -5.88      4.97 o
 -13   1   8      605.41      546.65     16.03 o
 -12   1   8      187.09      170.55      9.82 o
 -11   1   8     2102.58     2038.61     31.34 o
 -10   1   8      434.08      441.67     10.46 o
  -9   1   8      117.68      140.73      6.06 o
  -8   1   8       79.10       65.45      3.59 o
  -7   1   8      328.01      387.09      7.12 o
  -6   1   8     2304.09     2589.81     26.83 o
  -5   1   8       80.04      122.61      4.32 o
  -4   1   8      639.51      651.90      9.51 o
  -3   1   8      220.37      214.85      4.50 o
  -2   1   8      257.26      228.38      4.34 o
  -1   1   8      377.31      394.98      7.00 o
   0   1   8     1586.40     1657.16     19.67 o
   1   1   8      380.63      405.97      6.50 o
   2   1   8     1335.11     1362.98     15.66 o
   3   1   8     2381.38     2231.69     23.74 o
   4   1   8       33.55       32.67      3.02 o
   5   1   8       12.59       21.81      3.00 o
   6   1   8      176.53      213.81      7.46 o
   7   1   8       39.58       42.45      4.73 o
   8   1   8      170.74      181.75      7.22 o
   9   1   8      584.82      564.18     12.08 o
  10   1   8      161.14      153.82      7.68 o
  11   1   8       78.72       67.10      6.12 o
  12   1   8      196.31      225.53      9.86 o
  13   1   8        3.11       -5.67      5.72 o
  14   1   8        1.33       -4.18      5.43 o
  15   1   8       94.60      129.82     10.73 o
 -17   2   8       66.46       74.71      9.69 o
 -16   2   8        0.99       -6.12      5.99 o
 -15   2   8      178.75      161.11     10.94 o
 -14   2   8      176.89      168.08     10.64 o
 -13   2   8      400.61      384.40     13.29 o
 -12   2   8      561.10      587.50     15.66 o
 -11   2   8      636.25      574.86     12.85 o
 -10   2   8       62.70       69.72      6.19 o
  -9   2   8      111.63      115.67      6.88 o
  -8   2   8       62.97       78.47      5.34 o
  -7   2   8      325.53      342.25      6.53 o
  -6   2   8     1076.79     1199.51     15.82 o
  -5   2   8      114.87      156.82      4.94 o
  -4   2   8      514.63      598.17      8.49 o
  -3   2   8     3621.72     3870.06     36.97 o
  -2   2   8      143.94      135.88      3.55 o
  -1   2   8       27.13       28.92      2.68 o
   0   2   8       96.44      115.14      3.22 o
   1   2   8     5514.02     5947.06     55.24 o
   2   2   8     3425.76     3798.38     37.15 o
   3   2   8      411.58      430.99      7.71 o
   4   2   8        0.01        0.02      2.10 o
   5   2   8      447.36      423.39      8.54 o
   6   2   8       54.37       43.86      4.33 o
   7   2   8       51.67       47.16      4.28 o
   8   2   8       17.18       24.96      4.30 o
   9   2   8        2.11       -0.78      4.11 o
  10   2   8        0.14       -3.63      3.98 o
  11   2   8       38.19       29.73      5.10 o
  12   2   8       57.73       58.63      6.36 o
  13   2   8        5.86        4.42      6.90 o
  14   2   8      349.58      363.27     14.49 o
  15   2   8       10.48       -4.07      6.26 o
 -16   3   8      110.18      123.37     10.63 o
 -15   3   8        0.66       -3.38      5.23 o
 -14   3   8        0.88        3.86      5.19 o
 -13   3   8      202.08      210.02     10.99 o
 -12   3   8      898.87      925.77     17.37 o
 -11   3   8      147.81      165.94      7.88 o
 -10   3   8     1842.01     1750.58     32.35 o
  -9   3   8        6.88        7.07      3.19 o
  -8   3   8       21.75       17.93      3.91 o
  -7   3   8      114.24      130.66      5.41 o
  -6   3   8        3.05       12.79      3.01 o
  -5   3   8      181.45      266.57      6.23 o
  -4   3   8       36.25       42.76      2.76 o
  -3   3   8      380.80      446.64      7.14 o
  -2   3   8       34.98       35.21      2.34 o
  -1   3   8     1715.96     1770.04     20.22 o
   0   3   8       68.58       60.06      2.87 o
   1   3   8      618.90      619.51      8.86 o
   2   3   8       23.14       29.35      2.57 o
   3   3   8      275.02      301.48      6.48 o
   4   3   8        9.66       12.80      2.56 o
   5   3   8       20.70        8.53      2.62 o
   6   3   8        3.41        2.27      2.28 o
   7   3   8        3.99        2.47      3.12 o
   8   3   8     1651.89     1594.98     21.29 o
   9   3   8      619.89      650.95     15.78 o
  10   3   8        0.17       -5.12      4.07 o
  11   3   8      224.94      231.82     10.24 o
  12   3   8      100.25      125.50      8.32 o
  13   3   8      153.31      170.06      9.86 o
  14   3   8       29.41       21.33      8.34 o
  15   3   8      442.12      488.88     16.12 o
 -16   4   8      229.59      266.41     14.06 o
 -15   4   8       52.93       72.36      8.66 o
 -14   4   8       78.38       66.39      7.79 o
 -13   4   8      242.56      237.42     11.48 o
 -12   4   8       68.43       58.97      6.59 o
 -11   4   8      470.15      440.07     12.10 o
 -10   4   8      323.31      299.21     10.83 o
  -9   4   8     1026.74      985.11     16.45 o
  -8   4   8       89.46       80.40      6.46 o
  -7   4   8      418.30      347.94     18.37 o
  -6   4   8      392.02      431.73      8.07 o
  -5   4   8      459.58      530.25      8.50 o
  -4   4   8      433.51      542.35      8.56 o
  -3   4   8     2962.17     3196.60     31.79 o
  -2   4   8      581.91      677.75      9.45 o
  -1   4   8        5.65        5.40      1.80 o
   0   4   8     3204.66     3463.17     34.12 o
   1   4   8     3054.07     3323.45     33.11 o
   2   4   8     2962.07     3201.75     32.33 o
   3   4   8        1.55        0.46      1.96 o
   4   4   8       77.40       64.41      3.83 o
   5   4   8      302.98      334.66      8.34 o
   6   4   8       52.71       53.74      5.42 o
   7   4   8        8.14       11.22      3.34 o
   8   4   8     5033.52     4907.84     50.72 o
   9   4   8     1721.20     1654.02     22.49 o
  10   4   8      123.37      117.42      7.00 o
  11   4   8        5.15        0.91      4.23 o
  12   4   8       99.99       76.75      7.24 o
  13   4   8      296.58      307.45     17.04 o
  14   4   8       13.02       10.20      7.10 o
 -16   5   8       53.75       62.24      8.59 o
 -15   5   8       87.12       99.49      9.18 o
 -14   5   8        6.43       11.00      5.44 o
 -13   5   8      124.89      120.34      8.11 o
 -12   5   8      720.90      737.82     16.00 o
 -11   5   8      111.87      115.72      7.30 o
 -10   5   8      159.24      168.38     10.62 o
  -9   5   8      255.15      235.42      9.82 o
  -8   5   8      780.76      802.95     14.27 o
  -7   5   8        2.06       -2.69      3.22 o
  -6   5   8        8.22        7.14      3.03 o
  -5   5   8      159.67      198.54      5.52 o
  -4   5   8       14.28       10.86      2.34 o
  -3   5   8       77.88       55.19      4.88 o
  -2   5   8      136.83      125.15      4.17 o
  -1   5   8       24.37       25.71      2.29 o
   0   5   8       17.47       11.63      2.01 o
   1   5   8      379.69      427.46      7.51 o
   2   5   8     1036.29      993.24     13.09 o
   3   5   8      488.95      484.06      8.61 o
   4   5   8        2.83        6.10      2.36 o
   5   5   8      350.98      358.98      8.82 o
   6   5   8     1204.62     1154.80     16.34 o
   7   5   8      152.28      158.84      6.63 o
   8   5   8      610.84      602.56     12.06 o
   9   5   8      908.12      900.28     15.51 o
  10   5   8     1122.97     1055.98     17.49 o
  11   5   8       41.94       39.76      5.88 o
  12   5   8      219.33      192.08     10.19 o
  13   5   8       30.58       32.66      6.49 o
  14   5   8       95.80      125.81     10.82 o
 -15   6   8       37.77       37.74      8.71 o
 -14   6   8       89.87      103.65      8.30 o
 -13   6   8      566.40      597.56     17.19 o
 -12   6   8       34.58       28.68      5.21 o
 -11   6   8       49.68       47.48      5.49 o
 -10   6   8     1543.55     1549.26     26.09 o
  -9   6   8      387.48      371.95     10.18 o
  -8   6   8       26.73       41.72      4.91 o
  -7   6   8      211.51      212.60      8.26 o
  -6   6   8       90.46      101.11      5.70 o
  -5   6   8        2.37       -0.22      2.17 o
  -4   6   8     3662.87     3804.61     38.02 o
  -3   6   8        9.25        8.34      2.22 o
  -2   6   8        0.11       -0.73      2.14 o
  -1   6   8      422.38      405.42     15.03 o
   0   6   8     1716.28     1679.15     21.07 o
   1   6   8       33.19       24.59      2.62 o
   2   6   8     1431.05     1334.80     18.28 o
   3   6   8     1447.07     1508.25     20.35 o
   4   6   8      981.22      929.40     14.83 o
   5   6   8      154.55      118.22      5.40 o
   6   6   8      664.35      588.93     11.08 o
   7   6   8      174.40      164.77      6.74 o
   8   6   8      717.42      676.71     18.77 o
   9   6   8      657.43      638.02     12.94 o
  10   6   8        0.66        2.52      4.28 o
  11   6   8       11.45        1.96      4.60 o
  12   6   8        9.45        5.54      5.25 o
  13   6   8       17.74       14.70      5.88 o
 -15   7   8      165.58      178.69     14.64 o
 -14   7   8       16.69       18.22      6.80 o
 -13   7   8      333.73      353.13     13.87 o
 -12   7   8      188.63      185.37     10.81 o
 -11   7   8       83.18       86.18      7.87 o
 -10   7   8       12.41       23.41      5.02 o
  -9   7   8      582.38      536.41     13.70 o
  -8   7   8      387.65      371.89     14.31 o
  -7   7   8       14.77       21.20      4.39 o
  -6   7   8     1605.57     1463.30     24.92 o
  -5   7   8       40.15       27.06      4.36 o
  -4   7   8     1145.34     1151.18     22.69 o
  -3   7   8       40.97       44.78      3.91 o
  -2   7   8      318.61      319.90     10.23 o
  -1   7   8      177.77      182.80      6.15 o
   0   7   8      610.91      571.31      9.20 o
   1   7   8       69.38       62.01      3.56 o
   2   7   8     1644.82     1695.52     25.60 o
   3   7   8      612.83      627.14     11.50 o
   4   7   8      195.67      165.94      5.90 o
   5   7   8       30.69       23.42      3.17 o
   6   7   8      118.34      123.07      6.53 o
   7   7   8      164.98      159.62      8.34 o
   8   7   8       22.33       20.42      4.07 o
   9   7   8       56.12       61.37      5.95 o
  10   7   8      621.82      569.05     17.77 o
  11   7   8       58.52       42.64      6.78 o
  12   7   8      254.63      258.76     11.45 o
  13   7   8        7.57        9.98      5.79 o
 -14   8   8        6.53       -5.44      6.44 o
 -13   8   8      203.03      198.35     11.78 o
 -12   8   8        0.90        4.35      8.10 o
 -11   8   8      445.38      446.55     14.56 o
 -10   8   8      133.81      137.91     12.85 o
  -9   8   8        0.28       -3.49      4.06 o
  -8   8   8      384.15      374.35     11.88 o
  -7   8   8       21.63       18.92      4.21 o
  -6   8   8       35.01       36.70      4.90 o
  -5   8   8      967.58      997.21     18.49 o
  -4   8   8     2663.83     2717.67     43.85 o
  -3   8   8      702.26      738.51     14.92 o
  -2   8   8       20.84       22.61      3.93 o
  -1   8   8      113.83      129.94      4.67 o
   0   8   8      876.39      886.38     16.76 o
   1   8   8     1117.84     1101.04     19.30 o
   2   8   8      408.09      348.08     15.31 o
   3   8   8      178.89      172.50      6.99 o
   4   8   8        6.61        7.02      3.30 o
   5   8   8     1032.69     1080.70     17.98 o
   6   8   8      105.12      100.44      7.19 o
   7   8   8      768.40      769.81     13.56 o
   8   8   8      256.00      281.02      9.57 o
   9   8   8       14.50       13.77      4.26 o
  10   8   8        0.01        0.28      4.23 o
  11   8   8      134.39      153.21      9.18 o
  12   8   8       20.72       20.37      5.76 o
 -13   9   8       15.44        9.98      6.12 o
 -12   9   8       79.49       79.13     13.15 o
 -11   9   8      245.81      257.26     13.73 o
 -10   9   8        4.57        3.11      4.93 o
  -9   9   8        2.67        5.28      4.22 o
  -8   9   8      578.84      541.46     39.31 o
  -7   9   8      247.00      255.86     10.08 o
  -6   9   8     1868.96     1730.88     27.85 o
  -5   9   8        0.23       -0.44      3.61 o
  -4   9   8      780.88      772.49     16.14 o
  -3   9   8      488.38      438.52     10.31 o
  -2   9   8        0.35        0.72      2.99 o
  -1   9   8      614.10      589.60     15.25 o
   0   9   8     1286.81     1186.08     18.43 o
   1   9   8     3203.24     3082.58     37.44 o
   2   9   8      921.66      873.89     15.38 o
   3   9   8        7.70        9.66      4.55 o
   4   9   8      170.49      163.54      7.18 o
   5   9   8       50.53       54.42      5.14 o
   6   9   8      306.59      326.99      9.84 o
   7   9   8       36.22       36.23      5.34 o
   8   9   8       19.16       19.31      5.16 o
   9   9   8      319.40      341.75     15.63 o
  10   9   8        4.98       14.58      8.91 o
  11   9   8       23.31       16.01      8.13 o
 -12  10   8       25.19       49.99      7.48 o
 -11  10   8      284.30      256.65     26.12 o
 -10  10   8      369.86      349.11     23.15 o
  -9  10   8      126.41      112.59      9.51 o
  -8  10   8       90.87      102.82     11.40 o
  -7  10   8      226.70      265.14     10.55 o
  -6  10   8       68.14       68.80      6.42 o
  -5  10   8       40.08       42.82      6.52 o
  -4  10   8      389.87      389.53     21.61 o
  -3  10   8        5.65       13.81      4.35 o
  -2  10   8       27.48       41.97      5.40 o
  -1  10   8      401.65      350.48     11.18 o
   0  10   8       19.06       20.42      5.49 o
   1  10   8     1109.44     1024.68     20.34 o
   2  10   8      733.06      768.00     17.26 o
   3  10   8       16.07       18.99      4.78 o
   4  10   8      260.78      264.88     10.52 o
   5  10   8      189.02      177.52      9.52 o
   6  10   8      159.55      155.64      9.30 o
   7  10   8       22.50       25.19      6.78 o
   8  10   8       13.07       17.22      8.02 o
   9  10   8        0.00       -1.34      6.22 o
  10  10   8       51.62       66.39     20.48 o
 -11  11   8        7.07       12.37      7.17 o
 -10  11   8      136.91      123.92     11.50 o
  -9  11   8        1.76       15.34      8.07 o
  -8  11   8      384.56      359.82     15.31 o
  -7  11   8        3.18        1.90      5.21 o
  -6  11   8       75.57       84.13      9.18 o
  -5  11   8       93.99      113.24      9.39 o
  -4  11   8       16.82       17.50      5.75 o
  -3  11   8       46.58       52.44      7.07 o
  -2  11   8       27.56       22.14      5.08 o
  -1  11   8     1295.86     1229.75     23.41 o
   0  11   8      355.79      362.58     12.02 o
   1  11   8      258.24      251.31     13.88 o
   2  11   8      113.17      104.82      7.79 o
   3  11   8      136.63      143.53      8.93 o
   4  11   8        4.28        7.94      4.66 o
   5  11   8       29.32       38.60     10.86 o
   6  11   8      189.96      182.61     15.12 o
   7  11   8      268.70      292.17     23.96 o
   8  11   8       41.39       31.57      8.07 o
   9  11   8       14.80       23.44      7.95 o
 -10  12   8      154.31      201.96     15.41 o
  -9  12   8       54.89       63.04      9.24 o
  -8  12   8       85.76       82.72     11.37 o
  -7  12   8        6.19        5.60      6.07 o
  -6  12   8       70.03       71.71      9.36 o
  -5  12   8        5.20        2.23      5.43 o
  -4  12   8      374.19      319.58     14.01 o
  -3  12   8      116.62      124.71     10.02 o
  -2  12   8       14.52       18.06      5.85 o
  -1  12   8       57.93       67.84      6.92 o
   0  12   8        2.49        7.57      4.74 o
   1  12   8       26.46       27.61      5.81 o
   2  12   8      129.69      140.47      9.29 o
   3  12   8     1433.57     1406.60     27.17 o
   4  12   8      236.73      223.62     11.38 o
   5  12   8      432.01      430.55     14.49 o
   6  12   8        1.89       12.13      6.91 o
   7  12   8      209.93      189.85     13.74 o
   8  12   8       12.89       18.26     10.86 o
  -8  13   8      111.97      125.06     12.85 o
  -7  13   8       19.39       31.35      9.17 o
  -6  13   8       10.16       -2.04      8.47 o
  -5  13   8      497.43      490.32     18.19 o
  -4  13   8      110.35       91.66      9.74 o
  -3  13   8      304.14      297.71     14.10 o
  -2  13   8        0.00        1.28      5.44 o
  -1  13   8        9.61        8.18      5.72 o
   0  13   8      325.24      322.04     12.79 o
   1  13   8       67.10       72.38      7.69 o
   2  13   8      264.67      249.55     12.11 o
   3  13   8      236.40      263.32     12.17 o
   4  13   8      339.21      335.95     13.52 o
   5  13   8      804.14      832.40     36.12 o
   6  13   8       67.97       65.74     13.49 o
  -5  14   8        0.45        0.63      6.38 o
  -4  14   8       54.44       61.98     10.57 o
  -3  14   8      285.88      297.26     14.97 o
  -2  14   8       29.53       40.01      7.75 o
  -1  14   8        5.04       13.91      6.62 o
   0  14   8       80.52      104.26     10.29 o
   1  14   8      191.90      206.30     11.95 o
   2  14   8       14.89       21.79      6.70 o
   3  14   8      156.43      142.68     10.52 o
 -17   1   9       64.13       53.82      9.45 o
 -16   1   9       15.19       11.83      7.15 o
 -15   1   9        1.10       -7.37      5.47 o
 -14   1   9      127.24      125.21      9.72 o
 -13   1   9      512.33      523.04     15.61 o
 -12   1   9        3.19       -1.10      4.81 o
 -11   1   9       47.77       57.95      6.43 o
 -10   1   9        9.46       13.10      4.43 o
  -9   1   9      437.50      457.62     11.76 o
  -8   1   9      426.35      471.78      8.44 o
  -7   1   9     1227.30     1423.57     17.20 o
  -6   1   9     2211.64     2472.69     28.19 o
  -5   1   9     1042.05     1186.35     14.00 o
  -4   1   9      333.28      369.14      8.10 o
  -3   1   9       10.32       11.02      1.85 o
  -2   1   9      541.16      504.35      8.95 o
  -1   1   9     1775.20     1879.48     21.98 o
   0   1   9       24.01       34.31      2.50 o
   1   1   9    15543.01    16954.73    151.82 o
   2   1   9     7877.23     8410.11     77.29 o
   3   1   9      322.89      327.15      6.82 o
   4   1   9      181.05      171.49      5.48 o
   5   1   9      187.62      206.30      7.96 o
   6   1   9      169.29      156.22      7.61 o
   7   1   9     4187.89     4166.65     48.02 o
   8   1   9     7438.60     7263.00     71.34 o
   9   1   9      116.83      123.71      6.80 o
  10   1   9      644.81      613.18     13.30 o
  11   1   9        3.65       -3.16      4.22 o
  12   1   9        6.84       -1.18      6.30 o
  13   1   9       14.15        7.74      6.75 o
  14   1   9       33.01       14.33     10.42 o
  15   1   9        1.42       -8.90      5.94 o
 -16   2   9       36.93       36.79      7.86 o
 -15   2   9        5.95       -3.82      5.92 o
 -14   2   9       12.17        3.36      5.49 o
 -13   2   9      237.81      227.49     11.66 o
 -12   2   9      445.12      455.27     14.04 o
 -11   2   9      705.66      689.91     14.23 o
 -10   2   9        1.17       -3.95      3.00 o
  -9   2   9       20.64       14.56      3.39 o
  -8   2   9      195.94      165.38      6.30 o
  -7   2   9       62.28       73.19      5.27 o
  -6   2   9      140.32      191.35      9.89 o
  -5   2   9      759.45      864.82     11.31 o
  -4   2   9        1.41        5.00      1.89 o
  -3   2   9       92.84      125.75      3.80 o
  -2   2   9      126.53      121.49      4.58 o
  -1   2   9        8.71        3.94      1.28 o
   0   2   9      396.38      443.77      6.81 o
   1   2   9     5318.48     5771.30     54.13 o
   2   2   9      501.95      519.71      8.37 o
   3   2   9        8.31        7.52      2.27 o
   4   2   9        1.54        1.86      2.22 o
   5   2   9      318.97      300.91      7.47 o
   6   2   9     2685.62     2623.90     29.45 o
   7   2   9     1026.52     1076.13     17.96 o
   8   2   9        1.00       -5.19      3.51 o
   9   2   9     1196.64     1196.74     20.45 o
  10   2   9      529.30      516.44     12.30 o
  11   2   9       13.12       21.30      4.88 o
  12   2   9        3.84        0.18      5.19 o
  13   2   9       54.50       63.70     12.74 o
  14   2   9        0.23       -5.99     12.44 o
 -16   3   9       92.24      119.46     10.67 o
 -15   3   9       61.62       52.20      7.82 o
 -14   3   9        8.86        2.45      5.34 o
 -13   3   9      336.51      336.64     12.84 o
 -12   3   9      414.02      383.60     11.23 o
 -11   3   9      961.47      956.23     17.30 o
 -10   3   9       25.55       24.14      6.46 o
  -9   3   9       57.37       52.99      4.60 o
  -8   3   9       14.04       25.13      4.20 o
  -7   3   9       67.25       73.54      5.81 o
  -6   3   9     2574.83     2817.41     28.96 o
  -5   3   9      168.41      174.15      4.95 o
  -4   3   9       67.44       86.59      3.62 o
  -3   3   9     1515.73     1628.97     17.95 o
  -2   3   9      309.04      345.57      6.19 o
  -1   3   9      988.08     1152.03     13.65 o
   0   3   9       38.62       47.11      2.70 o
   1   3   9      160.43      164.38      4.55 o
   2   3   9      945.38      966.13     12.66 o
   3   3   9      444.68      450.97      8.22 o
   4   3   9      824.76      874.78     12.67 o
   5   3   9       39.95       42.74      3.81 o
   6   3   9      815.29      757.36     12.57 o
   7   3   9       68.87       64.02      5.51 o
   8   3   9      260.79      295.19      9.02 o
   9   3   9      568.08      512.19     11.78 o
  10   3   9      449.92      461.89     11.72 o
  11   3   9       25.93       29.40      5.52 o
  12   3   9      252.44      263.99     11.40 o
  13   3   9        0.40       -2.06      4.96 o
  14   3   9       62.43       61.32      9.06 o
 -16   4   9      124.71      116.96     10.48 o
 -15   4   9        0.13       -3.56      8.70 o
 -14   4   9        4.00        9.22      5.63 o
 -13   4   9        0.16        6.87      4.95 o
 -12   4   9        9.73        5.33      4.56 o
 -11   4   9       76.08       81.98      7.36 o
 -10   4   9        5.95       -0.32      4.11 o
  -9   4   9      399.70      391.41     10.24 o
  -8   4   9       42.38       36.16      4.54 o
  -7   4   9      412.26      442.91     10.62 o
  -6   4   9      191.50      206.16      5.86 o
  -5   4   9       47.53       44.62      3.13 o
  -4   4   9      747.32      806.64     11.12 o
  -3   4   9      662.64      698.39      9.95 o
  -2   4   9        0.92       -2.41      1.61 o
  -1   4   9     1671.89     1671.17     20.03 o
   0   4   9       52.48       62.36      4.22 o
   1   4   9       27.47       19.97      2.33 o
   2   4   9       13.34       13.71      2.76 o
   3   4   9      271.01      258.42      6.32 o
   4   4   9      344.97      353.09      7.78 o
   5   4   9      436.00      448.32      9.17 o
   6   4   9      349.06      310.11     11.73 o
   7   4   9       20.47       16.44      3.70 o
   8   4   9     2952.00     2818.62     32.67 o
   9   4   9      169.49      152.47      7.44 o
  10   4   9      320.66      295.90     14.04 o
  11   4   9        9.55       10.67      4.66 o
  12   4   9      104.40      101.79     10.46 o
  13   4   9       65.66       71.94      9.32 o
  14   4   9        3.13       -5.16      6.64 o
 -16   5   9       10.19       16.32      7.01 o
 -15   5   9      151.37      153.70     10.80 o
 -14   5   9       30.50       33.45      9.61 o
 -13   5   9      846.89      814.67     19.66 o
 -12   5   9      100.63      113.53      7.67 o
 -11   5   9       71.49       57.44      6.77 o
 -10   5   9      119.99      109.34      7.73 o
  -9   5   9        8.95        6.41      3.63 o
  -8   5   9        2.79        2.49      4.28 o
  -7   5   9       98.93      108.75      6.32 o
  -6   5   9      476.17      456.79      9.44 o
  -5   5   9        7.02        8.66      2.42 o
  -4   5   9     4422.29     4820.22     46.73 o
  -3   5   9        1.75        1.80      1.94 o
  -2   5   9      310.42      329.12      6.53 o
  -1   5   9       19.05       31.06      2.81 o
   0   5   9      738.88      724.72     10.47 o
   1   5   9      697.39      641.27      9.84 o
   2   5   9       58.29       61.73      3.61 o
   3   5   9      133.16      123.49      4.88 o
   4   5   9      298.96      305.94      7.36 o
   5   5   9       33.07       23.88      3.38 o
   6   5   9      981.22      970.49     16.36 o
   7   5   9      791.65      760.55     19.03 o
   8   5   9      512.69      468.25     10.89 o
   9   5   9      231.13      244.81      8.64 o
  10   5   9      111.12       97.05      6.62 o
  11   5   9        6.20        1.05      5.97 o
  12   5   9       45.60       35.54      6.44 o
  13   5   9       37.90       27.54      7.50 o
  14   5   9        4.16       -0.42      6.22 o
 -15   6   9       48.13       65.36      8.07 o
 -14   6   9       93.89       81.45      9.78 o
 -13   6   9       14.94        6.66      3.93 o
 -12   6   9      179.70      183.35      9.30 o
 -11   6   9       30.15       19.55      5.51 o
 -10   6   9      643.91      616.77     13.67 o
  -9   6   9        8.85        5.37      4.09 o
  -8   6   9       31.71       32.78      4.63 o
  -7   6   9        2.92        0.82      3.06 o
  -6   6   9       70.02       82.11      4.78 o
  -5   6   9      254.18      210.17      6.04 o
  -4   6   9        1.57        1.31      2.16 o
  -3   6   9      493.80      477.66      8.47 o
  -2   6   9       68.32       80.78      3.90 o
  -1   6   9        2.12        7.25      2.02 o
   0   6   9     1814.02     1762.44     20.21 o
   1   6   9     2010.69     2025.04     23.42 o
   2   6   9      315.57      342.52      7.30 o
   3   6   9      226.93      211.20      6.09 o
   4   6   9        1.34        1.59      2.44 o
   5   6   9      550.57      544.99     19.80 o
   6   6   9      744.05      690.70     13.49 o
   7   6   9        4.23        9.11      3.53 o
   8   6   9      356.27      354.51      9.59 o
   9   6   9     1294.96     1299.95     19.72 o
  10   6   9      193.80      186.68      9.29 o
  11   6   9        7.44        2.24      5.00 o
  12   6   9        7.09       14.07      5.54 o
  13   6   9       33.18       19.76      6.31 o
 -15   7   9        5.11       11.20     11.40 o
 -14   7   9      200.08      203.98     12.45 o
 -13   7   9        4.19        4.19      5.51 o
 -12   7   9        2.87       -1.17      6.08 o
 -11   7   9       70.36       80.90      7.88 o
 -10   7   9      334.69      320.13     13.34 o
  -9   7   9      358.40      338.41     11.49 o
  -8   7   9        2.57        2.57      3.93 o
  -7   7   9       29.94       29.93      5.46 o
  -6   7   9      200.83      181.04      9.98 o
  -5   7   9     1556.39     1542.96     24.15 o
  -4   7   9       40.63       35.36      3.80 o
  -3   7   9      278.04      301.08      9.10 o
  -2   7   9      206.52      200.90     11.53 o
  -1   7   9       10.93        4.48      2.31 o
   0   7   9      109.79       90.26      4.24 o
   1   7   9      234.91      227.38      6.04 o
   2   7   9       36.22       28.73      3.11 o
   3   7   9       80.60       86.40      5.08 o
   4   7   9       55.38       44.04      4.20 o
   5   7   9       18.13       17.60      3.61 o
   6   7   9        6.52        4.04      3.10 o
   7   7   9       28.43       38.27      4.38 o
   8   7   9        7.35        5.76      3.61 o
   9   7   9        0.03        1.46      3.55 o
  10   7   9      265.49      294.32     10.80 o
  11   7   9        0.67       -6.47      4.39 o
  12   7   9        0.85       -4.85      4.88 o
  13   7   9      102.67      123.62      9.53 o
 -14   8   9       12.84       14.72      6.84 o
 -13   8   9       12.80       17.08      6.41 o
 -12   8   9        0.21        0.45     12.76 o
 -11   8   9      234.33      267.14     13.60 o
 -10   8   9      143.76      142.56      8.96 o
  -9   8   9        7.69       10.25      4.71 o
  -8   8   9     1581.49     1641.57     27.33 o
  -7   8   9     2736.76     2727.10     60.88 o
  -6   8   9       15.00        1.70      3.10 o
  -5   8   9      599.89      546.23     39.00 o
  -4   8   9      289.27      310.06      9.35 o
  -3   8   9     1153.30     1133.55     17.69 o
  -2   8   9       26.85       35.51      5.08 o
  -1   8   9       97.22       84.40      5.20 o
   0   8   9      385.89      382.29      9.50 o
   1   8   9      441.52      438.23     10.19 o
   2   8   9       19.39       32.08      4.03 o
   3   8   9     2962.66     2904.48     40.49 o
   4   8   9      244.61      222.81     16.21 o
   5   8   9      384.49      363.59     10.01 o
   6   8   9       57.50       48.32      4.92 o
   7   8   9      229.75      220.99     10.17 o
   8   8   9        0.39        3.62      3.91 o
   9   8   9       25.22       29.39      6.07 o
  10   8   9       26.45       40.59      6.97 o
  11   8   9       76.86       93.40      9.13 o
  12   8   9        6.88       -0.51      6.10 o
 -13   9   9        0.78        2.27     14.01 o
 -12   9   9       53.60       46.39      7.18 o
 -11   9   9      108.47      107.03      8.84 o
 -10   9   9       85.13       79.08      8.72 o
  -9   9   9      479.02      494.81     14.46 o
  -8   9   9       71.77       74.05      8.00 o
  -7   9   9        0.46        4.91      4.07 o
  -6   9   9      462.00      436.99     12.53 o
  -5   9   9      289.48      253.77     11.15 o
  -4   9   9      463.01      469.95     14.59 o
  -3   9   9      137.88      141.31      8.52 o
  -2   9   9      378.12      358.83     10.87 o
  -1   9   9      770.00      772.40     16.76 o
   0   9   9       95.01       86.81      6.34 o
   1   9   9        1.23       -3.54      3.51 o
   2   9   9       21.71       25.59      4.64 o
   3   9   9      186.48      185.10      7.37 o
   4   9   9      232.94      227.91      8.43 o
   5   9   9       21.32       19.12      4.13 o
   6   9   9        0.07        1.60      3.58 o
   7   9   9       14.11       17.33      4.37 o
   8   9   9      401.97      378.00     12.87 o
   9   9   9       95.99       92.97      8.23 o
  10   9   9        8.27        9.13      7.31 o
  11   9   9      108.62      118.25     12.01 o
 -12  10   9       13.02       11.60      6.86 o
 -11  10   9       79.01       89.35      8.49 o
 -10  10   9       41.96       29.19     13.99 o
  -9  10   9      179.32      155.73      9.68 o
  -8  10   9      508.44      484.76     21.28 o
  -7  10   9       21.00       28.59      5.33 o
  -6  10   9      262.46      262.35     10.31 o
  -5  10   9      785.10      827.22     17.87 o
  -4  10   9        8.71        4.29      4.01 o
  -3  10   9      377.64      385.58     13.72 o
  -2  10   9      145.79      161.38      8.75 o
  -1  10   9     1073.53      997.99     19.92 o
   0  10   9      645.67      622.02     15.37 o
   1  10   9        0.79        5.60      4.19 o
   2  10   9       23.88       30.47      5.23 o
   3  10   9      127.40      139.24      8.51 o
   4  10   9     1132.40     1139.66     22.66 o
   5  10   9      143.17      139.28      8.95 o
   6  10   9        1.11       12.31      4.88 o
   7  10   9       18.01       19.65      6.92 o
   8  10   9      189.04      195.84     18.38 o
   9  10   9       15.02       15.45      7.26 o
  10  10   9      128.45      158.85     16.61 o
 -11  11   9      121.92      113.50     11.31 o
 -10  11   9        0.55        4.52      6.39 o
  -9  11   9        0.03       14.46      7.57 o
  -8  11   9        0.39        3.02      5.97 o
  -7  11   9        0.33        3.75      5.67 o
  -6  11   9       61.05       41.54      7.05 o
  -5  11   9        1.14        2.36      5.20 o
  -4  11   9      247.35      260.54     12.31 o
  -3  11   9        6.41       14.53      6.85 o
  -2  11   9      177.73      170.52      9.35 o
  -1  11   9      397.14      371.22     12.19 o
   0  11   9      288.53      270.99     10.77 o
   1  11   9        1.94       -1.00      4.05 o
   2  11   9       80.73       72.56      6.96 o
   3  11   9       88.02       69.67      7.49 o
   4  11   9        0.69        0.79      5.28 o
   5  11   9      188.68      192.08     10.61 o
   6  11   9        2.24        3.18      6.79 o
   7  11   9        7.68       -0.47      6.23 o
   8  11   9        2.41        1.40     10.87 o
   9  11   9       36.74       48.49      9.17 o
  -9  12   9      427.42      445.33     21.46 o
  -8  12   9        7.03        9.18      6.43 o
  -7  12   9      112.58      100.08     12.30 o
  -6  12   9       27.46       29.66      7.10 o
  -5  12   9      311.26      303.07     14.24 o
  -4  12   9       54.87       60.28      7.93 o
  -3  12   9       39.09       37.61      7.27 o
  -2  12   9        0.11       -0.22      4.98 o
  -1  12   9      110.06      103.32      8.14 o
   0  12   9       68.04       87.73      7.66 o
   1  12   9      357.76      376.56     13.06 o
   2  12   9        7.59        3.99      4.80 o
   3  12   9      152.57      168.94     15.44 o
   4  12   9      229.40      241.80     11.75 o
   5  12   9      256.09      255.74     11.90 o
   6  12   9      452.25      451.43     35.67 o
   7  12   9       14.49       21.96      7.66 o
  -7  13   9      175.84      195.74     13.54 o
  -6  13   9        1.57       43.75     34.32 o
  -5  13   9       39.81       51.01      8.26 o
  -4  13   9      119.14      154.75     11.74 o
  -3  13   9      179.97      177.38     12.40 o
  -2  13   9       13.59       19.43      6.42 o
  -1  13   9       47.63       65.97      8.31 o
   0  13   9       14.95        5.61      6.11 o
   1  13   9       13.56       15.79      6.31 o
   2  13   9       49.19       47.41      9.07 o
   3  13   9      688.25      754.28     19.76 o
   4  13   9      707.75      771.01     20.18 o
   5  13   9       79.50       91.95     10.64 o
  -4  14   9      256.62      276.40     15.27 o
  -3  14   9      567.61      563.24     20.05 o
  -2  14   9        1.97       12.68      6.59 o
  -1  14   9      255.71      258.63     33.05 o
   0  14   9        0.66        0.27      5.78 o
   1  14   9        3.69       -1.10      5.21 o
   2  14   9      156.61      155.04     10.80 o
 -16   0  10      282.48      337.90     21.64 o
 -15   0  10        4.86        5.13      8.26 o
 -14   0  10      359.03      339.40     19.76 o
 -13   0  10     1399.61     1416.65     37.33 o
 -12   0  10     1532.49     1485.14     37.09 o
 -11   0  10      493.92      495.26     26.63 o
 -10   0  10      119.45      111.24     10.45 o
  -9   0  10       35.20       29.54      5.56 o
  -8   0  10      143.27      178.44      7.91 o
  -7   0  10      156.83      229.14      9.70 o
  -6   0  10      145.85      164.30      6.93 o
  -5   0  10      271.40      290.06      8.60 o
  -4   0  10     2824.49     2884.60     40.78 o
  -3   0  10      142.04      140.98      8.98 o
  -2   0  10      652.37      600.06     23.58 o
  -1   0  10     1206.92     1347.29     28.89 o
   0   0  10     6346.02     6663.94    109.62 o
   1   0  10      312.79      371.29     16.15 o
   2   0  10       45.27       48.73      4.14 o
   3   0  10      343.35      424.74     11.14 o
   4   0  10        5.29       15.32      5.20 o
   5   0  10       50.70       62.20      5.91 o
   6   0  10     3404.62     3384.30     51.26 o
   7   0  10      154.98      141.45      9.23 o
   8   0  10     8235.17     7816.51    238.51 o
   9   0  10       77.24       82.35     11.55 o
  10   0  10       22.83       12.00      6.62 o
  11   0  10       11.66        7.95      6.64 o
  12   0  10      245.38      276.15     14.91 o
  13   0  10      550.85      621.08     22.29 o
  14   0  10      725.47      942.51     47.24 o
 -16   1  10        5.36        4.16      6.62 o
 -15   1  10       11.47        6.27      6.37 o
 -14   1  10       19.25        5.90      5.88 o
 -13   1  10      134.61      143.25      9.74 o
 -12   1  10       98.39       95.08      8.10 o
 -11   1  10       10.14        7.78      5.65 o
 -10   1  10      220.60      172.77      8.15 o
  -9   1  10      385.42      352.12      9.09 o
  -8   1  10      466.97      416.56      9.25 o
  -7   1  10       29.82       19.10      3.80 o
  -6   1  10      671.05      661.62      9.75 o
  -5   1  10      769.38      875.54     11.45 o
  -4   1  10      334.96      274.62      5.62 o
  -3   1  10       27.90       42.00      2.44 o
  -2   1  10      134.98      138.97      4.96 o
  -1   1  10       57.67       47.28      3.07 o
   0   1  10     6286.42     6732.13     69.04 o
   1   1  10      486.36      543.23      9.48 o
   2   1  10     2371.93     2679.18     27.85 o
   3   1  10        9.78        7.08      2.62 o
   4   1  10      210.52      204.44      6.16 o
   5   1  10      417.59      394.07      8.69 o
   6   1  10       38.62       46.16      4.89 o
   7   1  10       20.08       19.76      4.69 o
   8   1  10     3312.58     3296.86     41.04 o
   9   1  10        0.15       -0.43      3.72 o
  10   1  10       31.12       22.18      4.84 o
  11   1  10      209.67      194.07      9.09 o
  12   1  10        5.02        4.49      5.11 o
  13   1  10       33.66       26.52      6.67 o
  14   1  10       20.43        7.21     13.22 o
 -16   2  10      152.06      200.20     13.00 o
 -15   2  10      227.91      216.92     12.68 o
 -14   2  10      307.37      311.83     13.37 o
 -13   2  10      195.25      194.17     11.00 o
 -12   2  10      341.84      354.95     12.57 o
 -11   2  10      379.80      401.38     12.83 o
 -10   2  10       32.67       32.52      4.40 o
  -9   2  10       15.89       15.31      3.52 o
  -8   2  10      146.77      177.04      6.61 o
  -7   2  10      230.40      277.25      6.78 o
  -6   2  10      380.14      378.24      7.81 o
  -5   2  10      467.96      578.02     10.71 o
  -4   2  10      333.36      371.75      7.66 o
  -3   2  10        5.84        6.92      1.92 o
  -2   2  10      853.53      898.09     11.69 o
  -1   2  10      263.83      254.08      9.16 o
   0   2  10        8.53       17.10      1.95 o
   1   2  10      410.53      422.31      8.15 o
   2   2  10      893.36      952.23     12.72 o
   3   2  10      172.28      197.86      7.71 o
   4   2  10       70.24       66.72      4.10 o
   5   2  10       46.73       35.78      3.70 o
   6   2  10      711.48      685.75     12.21 o
   7   2  10      738.34      728.25     13.25 o
   8   2  10      628.83      621.23     16.18 o
   9   2  10       11.43       10.22      4.19 o
  10   2  10       78.99       80.73      6.95 o
  11   2  10        2.58       -0.81      4.37 o
  12   2  10       30.73       27.09      5.72 o
  13   2  10        4.78       -6.63     11.07 o
  14   2  10      475.28      575.30     16.87 o
 -16   3  10       57.56       46.60      8.16 o
 -15   3  10      130.00      153.54     11.12 o
 -14   3  10        0.53       -6.14      5.02 o
 -13   3  10     1106.54     1106.83     22.98 o
 -12   3  10      321.60      321.42     11.93 o
 -11   3  10      146.33      132.12      8.47 o
 -10   3  10      260.13      277.05      8.80 o
  -9   3  10        5.62        2.81      3.55 o
  -8   3  10       93.30       91.68      5.34 o
  -7   3  10      189.08      185.45      7.18 o
  -6   3  10     2397.20     2628.59     27.60 o
  -5   3  10      268.62      342.77      6.81 o
  -4   3  10      330.06      418.90      7.40 o
  -3   3  10      354.70      377.04      6.73 o
  -2   3  10      912.50     1034.99     12.75 o
  -1   3  10     1172.15     1226.14     14.53 o
   0   3  10      277.23      281.95      5.70 o
   1   3  10      407.56      444.09      7.58 o
   2   3  10      117.80      132.56      4.56 o
   3   3  10      227.71      225.86      6.09 o
   4   3  10      216.01      260.39      6.91 o
   5   3  10      686.30      638.22     11.22 o
   6   3  10      958.92      923.25     14.79 o
   7   3  10      177.00      155.67      6.98 o
   8   3  10     1790.00     1718.84     25.47 o
   9   3  10      265.72      267.88      9.42 o
  10   3  10      103.37      103.45      7.69 o
  11   3  10        3.62        1.80      5.44 o
  12   3  10        5.55        6.78      5.06 o
  13   3  10       15.73       27.29      7.53 o
  14   3  10        1.99      -13.13     13.65 o
 -16   4  10       29.44       21.63      7.41 o
 -15   4  10       37.89       31.76      7.03 o
 -14   4  10       56.27       57.23      7.44 o
 -13   4  10        6.24       18.19      5.67 o
 -12   4  10       56.58       62.96      5.95 o
 -11   4  10       39.55       30.52      5.28 o
 -10   4  10       66.04       62.91      6.63 o
  -9   4  10      106.45       96.19      5.94 o
  -8   4  10      169.47      165.36      7.58 o
  -7   4  10      285.82      279.54      7.67 o
  -6   4  10        6.20        7.22      3.44 o
  -5   4  10        0.60       -2.93      1.95 o
  -4   4  10       30.29       23.79      2.64 o
  -3   4  10      874.42      983.57     12.81 o
  -2   4  10     1126.52     1069.27     14.94 o
  -1   4  10      497.40      503.70      8.17 o
   0   4  10     1542.00     1598.27     18.32 o
   1   4  10      215.00      191.50      5.19 o
   2   4  10      116.81      116.24      4.56 o
   3   4  10      200.49      182.44      6.36 o
   4   4  10        8.62       14.51      2.95 o
   5   4  10       98.71       91.81      5.06 o
   6   4  10      470.07      451.66     10.04 o
   7   4  10      290.44      259.13      8.37 o
   8   4  10      668.71      626.87     14.03 o
   9   4  10      163.90      131.20      8.41 o
  10   4  10      114.11      110.05      7.13 o
  11   4  10        1.88       -0.44      4.49 o
  12   4  10      195.26      212.99     12.11 o
  13   4  10        1.50       -7.45      7.44 o
  14   4  10      113.97      129.57     11.84 o
 -15   5  10        7.70       11.15      6.01 o
 -14   5  10       90.48       87.85      8.68 o
 -13   5  10       18.07       25.52      6.07 o
 -12   5  10       75.36       72.66      6.67 o
 -11   5  10       43.18       50.61      5.54 o
 -10   5  10       13.77        5.07      2.70 o
  -9   5  10       71.81       59.52      9.00 o
  -8   5  10      256.00      250.98      9.05 o
  -7   5  10      174.10      176.81      6.74 o
  -6   5  10     2140.22     2203.83     26.96 o
  -5   5  10      124.22      113.86      4.74 o
  -4   5  10       14.57       15.27      2.59 o
  -3   5  10       26.77       13.54      2.53 o
  -2   5  10       88.24       89.57      4.02 o
  -1   5  10      769.43      764.46     11.74 o
   0   5  10       96.56      105.68      4.19 o
   1   5  10      153.93      219.05      5.93 o
   2   5  10      636.39      618.44     10.05 o
   3   5  10      192.83      177.79      5.76 o
   4   5  10       19.59       18.93      3.19 o
   5   5  10     1489.41     1436.08     18.95 o
   6   5  10      211.35      187.77      6.90 o
   7   5  10     2927.74     2935.24     36.98 o
   8   5  10      126.52      114.46      6.52 o
   9   5  10        8.86       16.23      4.24 o
  10   5  10       86.34       79.75      8.89 o
  11   5  10        6.63        0.64      4.84 o
  12   5  10       25.35       25.59      7.24 o
  13   5  10      193.88      247.20     13.85 o
 -15   6  10       53.89       41.97      7.50 o
 -14   6  10       36.63       59.17      9.10 o
 -13   6  10       30.14       21.97      9.26 o
 -12   6  10       80.83       78.53      6.90 o
 -11   6  10      164.29      153.42      8.24 o
 -10   6  10       17.45       15.60      4.76 o
  -9   6  10       25.35       24.04      5.45 o
  -8   6  10       28.05       22.51      3.77 o
  -7   6  10       95.57      130.17      6.15 o
  -6   6  10      290.36      268.51      7.71 o
  -5   6  10      100.22       84.05      4.46 o
  -4   6  10      309.27      353.35      7.56 o
  -3   6  10     1196.15     1157.97     15.06 o
  -2   6  10       26.05       29.73      2.91 o
  -1   6  10      999.31      999.35     14.47 o
   0   6  10       38.37       32.02      3.05 o
   1   6  10       13.20       12.09      2.73 o
   2   6  10      381.92      372.41      7.89 o
   3   6  10      910.81      981.97     14.12 o
   4   6  10       47.59       59.86      4.20 o
   5   6  10       84.41       93.05      5.23 o
   6   6  10      297.88      306.23      8.32 o
   7   6  10        2.91        4.80      3.72 o
   8   6  10      893.05      820.08     14.76 o
   9   6  10     1120.00     1060.97     17.69 o
  10   6  10        0.86        5.09      4.53 o
  11   6  10       11.04        3.65      5.04 o
  12   6  10      186.00      203.78     10.93 o
  13   6  10        0.38       -6.10      5.63 o
 -14   7  10       20.01       10.26      7.81 o
 -13   7  10      575.44      586.84     17.62 o
 -12   7  10      231.32      244.54     13.67 o
 -11   7  10       17.46       11.62     10.27 o
 -10   7  10       70.32       71.79      6.83 o
  -9   7  10      149.18      176.46      9.03 o
  -8   7  10       56.72       50.99      7.21 o
  -7   7  10       68.73       54.70      5.62 o
  -6   7  10      208.77      240.11      8.69 o
  -5   7  10     1283.42     1348.65     22.15 o
  -4   7  10      665.98      665.26     14.28 o
  -3   7  10      183.67      164.96      6.41 o
  -2   7  10      590.77      581.98     12.89 o
  -1   7  10     2472.99     2426.86     38.97 o
   0   7  10     1952.20     1902.81     24.36 o
   1   7  10     1030.49      980.17     15.27 o
   2   7  10     1030.64     1027.34     16.00 o
   3   7  10      172.71      164.31      5.92 o
   4   7  10      644.69      586.07     10.86 o
   5   7  10     1014.30      975.67     15.11 o
   6   7  10       99.02      126.65      5.77 o
   7   7  10      234.19      225.90      8.94 o
   8   7  10        1.05        0.97      3.56 o
   9   7  10        0.62       -1.90      3.63 o
  10   7  10       60.04       65.87      6.67 o
  11   7  10        9.00        5.46      5.36 o
  12   7  10       26.91       28.75      6.66 o
 -14   8  10       73.41       60.79     12.45 o
 -13   8  10       22.75       11.83      9.07 o
 -12   8  10       33.72       38.77      6.73 o
 -11   8  10      125.76      129.02     18.26 o
 -10   8  10        1.00        4.07      4.78 o
  -9   8  10        0.77       -2.06      4.14 o
  -8   8  10       87.54       76.84      6.45 o
  -7   8  10      728.46      749.17     24.69 o
  -6   8  10       97.42       98.59      6.79 o
  -5   8  10     1862.49     1802.91     32.64 o
  -4   8  10       28.54       20.70      3.67 o
  -3   8  10      754.44      744.31     13.77 o
  -2   8  10      227.84      231.06      7.73 o
  -1   8  10     1650.37     1659.44     25.50 o
   0   8  10        2.18        3.93      3.20 o
   1   8  10      440.45      433.93     10.33 o
   2   8  10       52.02       50.23      4.68 o
   3   8  10      128.09      154.33      7.08 o
   4   8  10      132.59      140.84      7.12 o
   5   8  10       16.05        1.91      3.64 o
   6   8  10      234.96      233.87     13.93 o
   7   8  10        4.40        8.20      4.07 o
   8   8  10      257.30      237.17     11.52 o
   9   8  10       12.01       20.46      6.97 o
  10   8  10       10.31       13.83      6.51 o
  11   8  10       91.74      129.94     10.22 o
 -13   9  10      379.47      397.98     15.12 o
 -12   9  10      115.39      125.90      9.77 o
 -11   9  10       10.09        5.51      5.92 o
 -10   9  10       14.69       13.20      5.21 o
  -9   9  10        1.04        0.41      4.76 o
  -8   9  10       20.34        6.92      4.55 o
  -7   9  10      216.98      181.62      9.85 o
  -6   9  10      184.56      176.97      6.74 o
  -5   9  10      148.84      152.61     11.82 o
  -4   9  10       47.32       45.48      5.33 o
  -3   9  10      212.81      203.94      7.87 o
  -2   9  10      336.91      327.37      9.37 o
  -1   9  10      919.38      947.01     20.82 o
   0   9  10     1733.09     1735.98     29.33 o
   1   9  10       80.14       71.57      5.45 o
   2   9  10     1332.58     1256.16     20.00 o
   3   9  10       40.34       40.81      4.60 o
   4   9  10        6.00        4.29      3.97 o
   5   9  10      108.66      113.87      8.14 o
   6   9  10      542.06      505.32     12.55 o
   7   9  10      225.94      249.41      9.78 o
   8   9  10      219.50      250.77     19.07 o
   9   9  10        0.39        1.01      5.25 o
  10   9  10       19.00       22.60     18.53 o
  11   9  10       10.26        6.78     12.48 o
 -12  10  10       24.06       20.57     11.44 o
 -11  10  10       32.47       26.90      8.67 o
 -10  10  10        0.05        2.99      9.60 o
  -9  10  10        4.14        4.38      3.53 o
  -8  10  10        0.06        3.06      4.70 o
  -7  10  10        8.77       10.02      4.63 o
  -6  10  10        7.94        7.73      4.45 o
  -5  10  10      982.60     1012.42     23.57 o
  -4  10  10       38.29       46.34      6.67 o
  -3  10  10       13.86       12.98      5.05 o
  -2  10  10      360.45      349.03     14.09 o
  -1  10  10      174.56      174.31      8.71 o
   0  10  10      323.57      319.38     10.79 o
   1  10  10        0.79       -2.05      4.63 o
   2  10  10      300.61      273.86     25.54 o
   3  10  10       96.61       92.57      9.01 o
   4  10  10       13.72       17.11      4.81 o
   5  10  10        0.24        8.29      4.75 o
   6  10  10      178.20      183.16     13.22 o
   7  10  10       21.55       25.18     10.21 o
   8  10  10       33.90       33.29      7.76 o
   9  10  10       77.02      125.13     14.85 o
  10  10  10       17.13       28.20      9.46 o
 -11  11  10      142.98      165.51     13.52 o
 -10  11  10        4.68       11.77     15.90 o
  -9  11  10      767.27      797.61     23.21 o
  -8  11  10        4.32        6.99      6.08 o
  -7  11  10      198.95      179.97     12.01 o
  -6  11  10      249.06      257.40     12.94 o
  -5  11  10      267.78      284.33     13.09 o
  -4  11  10       26.94       32.22      6.39 o
  -3  11  10      123.40      137.17      9.80 o
  -2  11  10       73.54       97.06     12.98 o
  -1  11  10      194.11      173.72      8.34 o
   0  11  10      130.49      121.12     10.08 o
   1  11  10        0.00        3.60      4.57 o
   2  11  10       58.06       54.17      6.39 o
   3  11  10       12.82       12.83      5.48 o
   4  11  10      138.46      132.18      9.07 o
   5  11  10      135.54      122.60      9.00 o
   6  11  10      164.60      153.55     10.47 o
   7  11  10       47.91       46.19      9.09 o
   8  11  10        1.41        2.57     10.26 o
  -9  12  10       93.12      123.23     27.37 o
  -8  12  10        2.92        5.16      6.39 o
  -7  12  10       12.51        1.96      6.14 o
  -6  12  10      146.58      140.76     11.21 o
  -5  12  10      136.62      153.53     11.51 o
  -4  12  10      143.95      142.55     11.10 o
  -3  12  10       13.14       23.11      6.32 o
  -2  12  10       14.00       11.02      5.57 o
  -1  12  10       31.40       35.68      5.97 o
   0  12  10        7.84        5.30      4.75 o
   1  12  10       28.29       14.67      7.44 o
   2  12  10       98.36      110.61      8.70 o
   3  12  10        8.05       12.20      5.27 o
   4  12  10        7.09       13.90      7.85 o
   5  12  10       47.35       48.14     10.07 o
   6  12  10        7.65       12.13      7.02 o
   7  12  10       11.03        7.09     10.51 o
  -7  13  10       92.31      110.15     11.08 o
  -6  13  10       63.35       57.22      8.80 o
  -5  13  10      136.45      122.96     11.14 o
  -4  13  10      391.28      389.90     16.85 o
  -3  13  10       57.65       55.38      8.27 o
  -2  13  10       85.43       89.52      9.36 o
  -1  13  10        0.01        2.54      5.54 o
   0  13  10       28.40       29.16      6.41 o
   1  13  10        4.14       -3.21      5.51 o
   2  13  10      363.25      392.11     14.53 o
   3  13  10       66.28       67.73      7.84 o
   4  13  10        4.81       11.15      5.78 o
   5  13  10       49.11       69.59     12.89 o
  -3  14  10      653.62      711.03     27.16 o
  -2  14  10        7.35        2.02      6.24 o
  -1  14  10       58.16       76.82      9.55 o
   0  14  10       17.98       16.52      6.91 o
   1  14  10       30.32       32.75      7.86 o
 -16   1  11      198.65      195.96     12.87 o
 -15   1  11      365.36      385.69     15.19 o
 -14   1  11       80.63       74.28      8.39 o
 -13   1  11       34.63       29.26      6.75 o
 -12   1  11      709.78      677.18     17.07 o
 -11   1  11        1.28       -6.16      4.11 o
 -10   1  11        3.46        1.42      3.46 o
  -9   1  11      219.64      213.36      7.70 o
  -8   1  11      219.67      199.23      6.32 o
  -7   1  11        4.29        4.59      2.31 o
  -6   1  11      133.61      127.37      4.67 o
  -5   1  11     1440.57     1518.41     18.90 o
  -4   1  11      748.81      805.52     14.21 o
  -3   1  11       33.23       25.70      2.13 o
  -2   1  11      181.31      192.81      5.03 o
  -1   1  11     1351.95     1434.04     18.28 o
   0   1  11      508.93      634.25     10.43 o
   1   1  11      406.13      479.49      7.64 o
   2   1  11      177.48      163.85      5.00 o
   3   1  11      236.87      238.38      7.54 o
   4   1  11      288.00      265.71      7.02 o
   5   1  11     1634.21     1566.89     22.31 o
   6   1  11      863.43      894.71     14.41 o
   7   1  11     6545.87     6618.45     65.70 o
   8   1  11        2.75       -3.64      4.19 o
   9   1  11      104.04       82.97      8.46 o
  10   1  11       76.10       64.24      6.13 o
  11   1  11       62.02       48.38      6.23 o
  12   1  11       81.62       69.97      7.33 o
  13   1  11      157.86      170.21      9.98 o
  14   1  11       70.37       90.81      9.32 o
 -16   2  11       35.05       37.86      8.22 o
 -15   2  11      532.49      542.87     24.52 o
 -14   2  11        3.92        7.10      5.94 o
 -13   2  11       59.27       62.29      7.60 o
 -12   2  11       25.12       19.20      5.60 o
 -11   2  11       87.82       84.49      7.25 o
 -10   2  11       58.69       76.23      6.43 o
  -9   2  11      202.66      221.99     14.40 o
  -8   2  11        2.41        4.18      2.85 o
  -7   2  11      128.37      129.89      6.01 o
  -6   2  11      132.34      119.05      6.57 o
  -5   2  11       88.69      140.52      4.74 o
  -4   2  11      204.00      184.24      4.80 o
  -3   2  11      773.65      827.29     10.74 o
  -2   2  11        3.59        3.24      2.32 o
  -1   2  11      324.85      282.42      7.13 o
   0   2  11      110.35      142.86      4.96 o
   1   2  11     1232.99     1296.59     15.48 o
   2   2  11      453.85      479.93      8.35 o
   3   2  11       68.43       51.16      3.65 o
   4   2  11        5.18        7.54      2.80 o
   5   2  11      187.59      163.73      6.27 o
   6   2  11     5123.54     4886.91     50.06 o
   7   2  11     6489.32     6427.20     64.27 o
   8   2  11     1265.98     1245.95     21.12 o
   9   2  11       31.66       32.61      5.33 o
  10   2  11        0.08       -5.74      3.82 o
  11   2  11       61.72       61.52      6.28 o
  12   2  11      133.75      153.57      9.55 o
  13   2  11      563.18      688.54     17.83 o
  14   2  11        4.34       -2.63      9.08 o
 -16   3  11      102.45      111.09     10.57 o
 -15   3  11       12.28       -2.86      6.15 o
 -14   3  11       53.43       64.06      8.18 o
 -13   3  11       23.70       17.86      5.83 o
 -12   3  11       47.59       38.82      6.32 o
 -11   3  11      111.97      127.63      7.20 o
 -10   3  11      144.13      140.93      6.99 o
  -9   3  11      203.23      205.72      9.33 o
  -8   3  11       12.44       10.35      3.99 o
  -7   3  11       51.15       63.18      4.48 o
  -6   3  11       91.08      110.81      4.61 o
  -5   3  11      299.64      304.86      6.62 o
  -4   3  11       17.69       27.79      5.27 o
  -3   3  11       98.47       91.21      3.82 o
  -2   3  11      221.22      236.47      5.33 o
  -1   3  11      140.54      170.17      4.38 o
   0   3  11      549.10      548.68      8.48 o
   1   3  11        6.41       13.44      2.10 o
   2   3  11      986.84     1100.51     14.40 o
   3   3  11      959.80      924.49     13.23 o
   4   3  11        4.94        4.32      3.15 o
   5   3  11      181.36      178.61      6.60 o
   6   3  11      714.44      670.53     16.23 o
   7   3  11        0.81       -5.28      3.52 o
   8   3  11       70.00       74.18      5.83 o
   9   3  11        3.11       -1.73      3.88 o
  10   3  11       74.31       77.40      7.27 o
  11   3  11       38.88       38.05      6.48 o
  12   3  11      150.79      167.85      9.14 o
  13   3  11        6.56       -2.61      8.95 o
 -16   4  11        5.66        7.77      6.91 o
 -15   4  11      289.36      314.25     17.94 o
 -14   4  11      245.91      229.37     12.29 o
 -13   4  11      171.65      162.81     10.86 o
 -12   4  11        7.00        5.47      6.88 o
 -11   4  11        0.00       -1.37      4.06 o
 -10   4  11       13.46        3.12      5.19 o
  -9   4  11       15.18        9.65      3.81 o
  -8   4  11        7.31       18.72      3.55 o
  -7   4  11      463.13      453.30     11.84 o
  -6   4  11       17.08       19.16      2.85 o
  -5   4  11        0.25        1.95      2.21 o
  -4   4  11      240.50      237.93      6.02 o
  -3   4  11      466.27      496.68      8.40 o
  -2   4  11       76.48       91.75      4.17 o
  -1   4  11      236.02      214.32      5.34 o
   0   4  11      162.96      168.68      4.85 o
   1   4  11     1122.72     1221.67     15.40 o
   2   4  11       26.74       23.40      2.84 o
   3   4  11      154.85      155.43      5.54 o
   4   4  11      805.61      797.17     12.60 o
   5   4  11       71.66       58.52      5.75 o
   6   4  11      219.05      233.12      7.85 o
   7   4  11       14.65        6.99      3.85 o
   8   4  11       48.22       46.28      5.02 o
   9   4  11       11.58       11.84      4.12 o
  10   4  11        0.39       -5.46      3.98 o
  11   4  11       30.51       49.80      6.27 o
  12   4  11       53.28       53.52      8.60 o
  13   4  11       96.23      101.86      9.76 o
 -15   5  11       44.38       57.06     14.05 o
 -14   5  11        2.51        6.63      5.77 o
 -13   5  11        1.81        6.22      5.11 o
 -12   5  11       37.03       39.74     11.19 o
 -11   5  11      149.10      138.86     14.70 o
 -10   5  11       39.84       32.54      5.50 o
  -9   5  11       93.26       90.66      5.78 o
  -8   5  11       56.59       74.50      5.20 o
  -7   5  11      393.70      411.93      9.49 o
  -6   5  11       16.80       29.07      3.55 o
  -5   5  11        0.16        0.33      2.34 o
  -4   5  11     1339.37     1323.05     16.55 o
  -3   5  11      227.58      218.87      5.96 o
  -2   5  11      103.07       85.99      4.09 o
  -1   5  11      488.73      477.93      9.01 o
   0   5  11       93.80       95.98      4.24 o
   1   5  11       49.78       60.21      4.21 o
   2   5  11       10.39       12.95      2.65 o
   3   5  11      254.56      274.78      7.41 o
   4   5  11        8.51        9.77      3.06 o
   5   5  11      312.20      296.30      8.04 o
   6   5  11     1312.99     1152.26     17.13 o
   7   5  11      201.97      176.28      7.24 o
   8   5  11      425.70      395.76     10.33 o
   9   5  11       87.60       77.04      8.58 o
  10   5  11       76.51       94.12      7.34 o
  11   5  11      107.42       98.91      8.09 o
  12   5  11        1.37       -8.04      5.36 o
  13   5  11      445.96      550.62     18.52 o
 -15   6  11       98.46      118.40     11.78 o
 -14   6  11      193.28      210.51     14.16 o
 -13   6  11        1.14        3.27      4.72 o
 -12   6  11       51.57       73.50      8.79 o
 -11   6  11      333.98      310.28     15.39 o
 -10   6  11       40.12       28.92      6.08 o
  -9   6  11        1.74       -1.00      3.33 o
  -8   6  11      401.91      391.59      9.97 o
  -7   6  11      167.04      202.44      7.27 o
  -6   6  11      115.81       96.14      5.80 o
  -5   6  11      415.47      456.46      9.05 o
  -4   6  11      149.09      195.85      6.01 o
  -3   6  11       46.15       47.05      4.01 o
  -2   6  11      434.85      435.18      8.39 o
  -1   6  11     2854.01     2892.77     33.05 o
   0   6  11      287.67      276.92      6.79 o
   1   6  11      164.72      137.45      5.09 o
   2   6  11        3.64        6.07      2.57 o
   3   6  11        2.26       -0.16      2.76 o
   4   6  11      103.20       93.76      5.12 o
   5   6  11        7.34        8.11      3.14 o
   6   6  11     2074.22     1882.89     24.05 o
   7   6  11      355.51      349.11      9.41 o
   8   6  11      115.77      118.98      7.42 o
   9   6  11      147.18      142.76      8.46 o
  10   6  11       90.10      101.14      6.98 o
  11   6  11      142.54      154.40      9.44 o
  12   6  11       14.85       13.60      8.49 o
 -14   7  11        1.64       -6.43     13.44 o
 -13   7  11      140.02      168.47     12.99 o
 -12   7  11       65.73       76.31      9.16 o
 -11   7  11       42.85       68.89      7.04 o
 -10   7  11        0.00       -3.87      4.73 o
  -9   7  11       35.85       42.84      5.79 o
  -8   7  11     2158.96     2030.82     36.03 o
  -7   7  11      468.66      478.60     12.59 o
  -6   7  11     1235.33     1364.25     22.86 o
  -5   7  11       76.28       76.13      5.83 o
  -4   7  11     1710.58     1691.04     23.34 o
  -3   7  11      497.02      513.71     11.00 o
  -2   7  11       20.70       14.85      3.44 o
  -1   7  11     2028.15     1988.43     29.73 o
   0   7  11       38.28       32.87      3.34 o
   1   7  11      274.42      280.15      7.17 o
   2   7  11      294.30      294.23      8.00 o
   3   7  11      200.20      215.76      6.72 o
   4   7  11      480.31      442.13      9.60 o
   5   7  11      787.16      755.87     13.16 o
   6   7  11     1019.46      925.37     15.25 o
   7   7  11       10.56       13.80      3.76 o
   8   7  11      127.40      105.32      7.21 o
   9   7  11      339.18      346.74     10.23 o
  10   7  11      111.87      133.49      8.68 o
  11   7  11       80.01       96.71      8.07 o
  12   7  11        0.26       -4.65      6.10 o
 -13   8  11       49.26       71.12      8.29 o
 -12   8  11        3.80        8.29      6.22 o
 -11   8  11      209.79      223.33     11.64 o
 -10   8  11      394.63      396.60     14.56 o
  -9   8  11      220.72      210.34     13.70 o
  -8   8  11      654.27      622.15     15.37 o
  -7   8  11      378.88      382.51     11.74 o
  -6   8  11      557.25      506.79     13.01 o
  -5   8  11       13.25       15.18      4.21 o
  -4   8  11       46.38       39.38      6.00 o
  -3   8  11       93.00       90.18      6.50 o
  -2   8  11       17.82       19.62      3.53 o
  -1   8  11      499.01      456.59     31.28 o
   0   8  11     1900.12     1846.09     48.57 o
   1   8  11       72.97       79.12      8.48 o
   2   8  11        5.89        5.64      3.16 o
   3   8  11       14.27       10.03      4.35 o
   4   8  11      409.63      381.91     11.87 o
   5   8  11        2.82       -1.86      3.36 o
   6   8  11      661.50      605.91     13.78 o
   7   8  11        7.50       11.13      4.93 o
   8   8  11       18.21       22.07      7.60 o
   9   8  11       11.83        9.91      5.76 o
  10   8  11       17.70       15.09      6.19 o
  11   8  11      261.41      277.54     13.75 o
 -13   9  11      349.48      336.53     14.30 o
 -12   9  11      122.39      142.02     10.12 o
 -11   9  11       45.17       42.82      7.91 o
 -10   9  11      420.30      426.02     14.16 o
  -9   9  11      776.42      777.89     32.61 o
  -8   9  11      309.67      384.53     17.90 o
  -7   9  11      172.26      202.57      9.71 o
  -6   9  11       38.63       31.33      6.10 o
  -5   9  11        3.39        5.41      3.95 o
  -4   9  11       16.41       12.66      4.34 o
  -3   9  11      234.49      215.26      8.10 o
  -2   9  11       14.44       16.70      3.88 o
  -1   9  11        4.04        2.15      3.76 o
   0   9  11      496.40      482.63     11.48 o
   1   9  11      170.78      166.90      7.46 o
   2   9  11        8.89       14.96      3.90 o
   3   9  11      485.38      482.45     16.04 o
   4   9  11      184.56      174.46      7.98 o
   5   9  11       41.11       46.60      5.14 o
   6   9  11       64.29       48.59      6.83 o
   7   9  11       21.16        7.69      4.49 o
   8   9  11      649.62      591.95     19.70 o
   9   9  11      171.26      178.78     10.82 o
  10   9  11      136.23      142.05     17.91 o
 -12  10  11      220.34      211.07     14.90 o
 -11  10  11        1.84       16.38     10.18 o
 -10  10  11       75.40       99.58     11.16 o
  -9  10  11        5.27        7.55      4.82 o
  -8  10  11       25.77       33.80     11.14 o
  -7  10  11      247.78      227.27     15.92 o
  -6  10  11     2336.34     2248.94     84.50 o
  -5  10  11      130.98      140.60      8.57 o
  -4  10  11       15.61       15.28      4.63 o
  -3  10  11       21.06       28.00      6.20 o
  -2  10  11      185.51      184.09      7.93 o
  -1  10  11        8.21        5.13      3.63 o
   0  10  11      451.78      462.73     13.45 o
   1  10  11      306.09      304.94     11.14 o
   2  10  11       93.76       87.88      7.28 o
   3  10  11        0.15        5.87      4.53 o
   4  10  11      112.14      139.89     15.98 o
   5  10  11      125.77      128.08     10.61 o
   6  10  11       21.33       23.05      7.04 o
   7  10  11       92.52      103.50      8.60 o
   8  10  11      217.84      230.31     21.00 o
   9  10  11      128.24      156.48     18.18 o
 -10  11  11      505.05      565.85     20.18 o
  -9  11  11       44.00       59.07     11.50 o
  -8  11  11       82.48       89.59      9.49 o
  -7  11  11      513.42      471.20     16.52 o
  -6  11  11      383.30      290.36     69.76 o
  -5  11  11       17.05       25.92     10.89 o
  -4  11  11       40.57       35.97      8.54 o
  -3  11  11       81.70       77.54      9.53 o
  -2  11  11       12.62       16.32      5.54 o
  -1  11  11       30.76       22.36      5.33 o
   0  11  11      117.08      108.23      8.17 o
   1  11  11      149.48      154.92      8.99 o
   2  11  11        0.49        2.40      5.51 o
   3  11  11      110.04      133.09     10.99 o
   4  11  11        9.28       15.56      6.45 o
   5  11  11        1.16        2.54      5.97 o
   6  11  11        8.64        2.89      7.75 o
   7  11  11       11.34       16.16      9.76 o
   8  11  11       56.47       62.27      9.39 o
  -9  12  11       32.99       28.44      7.98 o
  -8  12  11        1.92        4.44      6.30 o
  -7  12  11       22.76       31.64      7.47 o
  -6  12  11      163.40      159.85     11.89 o
  -5  12  11        3.32       12.93      7.52 o
  -4  12  11      252.21      269.75     19.95 o
  -3  12  11      217.74      216.40     16.34 o
  -2  12  11      152.93      153.28     14.01 o
  -1  12  11       36.68       25.49      8.19 o
   0  12  11       95.04       83.23      9.52 o
   1  12  11      393.88      331.75     26.77 o
   2  12  11      241.92      245.34     14.07 o
   3  12  11       22.06       23.04      7.62 o
   4  12  11        8.78       23.93      6.64 o
   5  12  11        4.52       10.66      6.31 o
   6  12  11       78.23       95.60     12.87 o
  -6  13  11        0.00       -5.91      5.59 o
  -5  13  11      800.78      798.43     23.49 o
  -4  13  11       48.69       45.74      8.10 o
  -3  13  11        4.55        5.19      5.87 o
  -2  13  11        4.30       14.24      6.02 o
  -1  13  11        5.75       20.86      8.09 o
   0  13  11       32.02       32.62      7.14 o
   1  13  11        3.74       12.38      5.43 o
   2  13  11       53.21       54.10      7.40 o
   3  13  11      306.71      326.57     13.61 o
   4  13  11      164.22      152.99     13.95 o
 -16   0  12        2.44        4.81     11.97 o
 -15   0  12      692.09      659.30     29.21 o
 -14   0  12     1243.15     1230.93     46.62 o
 -13   0  12      428.81      411.83     39.48 o
 -12   0  12     1695.54     1741.51     42.08 o
 -11   0  12       25.43        4.62      7.09 o
 -10   0  12        3.63      -12.18      9.64 o
  -9   0  12      105.16      122.35      7.40 o
  -8   0  12       92.39      137.58      7.45 o
  -7   0  12      208.18      200.25      8.27 o
  -6   0  12        0.04        0.89      3.39 o
  -5   0  12      214.50      186.28      7.57 o
  -4   0  12       17.48       22.28      7.13 o
  -3   0  12      463.49      486.18     19.37 o
  -2   0  12      373.51      335.73     13.61 o
  -1   0  12     8682.30     9226.39    149.42 o
   0   0  12      251.42      271.52     13.05 o
   1   0  12        3.61       -0.88      3.07 o
   2   0  12     1421.02     1372.35     23.59 o
   3   0  12     1241.93     1215.70     22.45 o
   4   0  12        0.02        1.39      3.76 o
   5   0  12     1286.01     1260.38     24.64 o
   6   0  12     3865.39     3784.31     71.75 o
   7   0  12      127.12      124.88      9.55 o
   8   0  12       79.56       77.00      8.44 o
   9   0  12     1879.33     1902.32     47.72 o
  10   0  12       35.12       37.63      8.11 o
  11   0  12      165.52      193.13     13.66 o
  12   0  12       62.59       44.45      9.55 o
  13   0  12      795.73      961.93     33.58 o
 -16   1  12      488.37      546.20     18.82 o
 -15   1  12      367.36      350.94     15.15 o
 -14   1  12      249.05      276.32     13.39 o
 -13   1  12       31.18       28.17      6.62 o
 -12   1  12       73.32       82.84      7.90 o
 -11   1  12        2.66        2.22      4.67 o
 -10   1  12        1.27       -0.03      7.01 o
  -9   1  12       23.83       28.61      3.92 o
  -8   1  12       85.03       70.61      4.48 o
  -7   1  12       30.28       43.81      3.78 o
  -6   1  12      325.98      302.28      6.77 o
  -5   1  12        9.14       25.15      3.61 o
  -4   1  12       51.68       42.85      3.19 o
  -3   1  12      785.44      740.52     12.48 o
  -2   1  12      188.02      183.79      4.88 o
  -1   1  12        7.53       16.16      2.07 o
   0   1  12        0.08       -0.34      2.26 o
   1   1  12       19.25       20.55      2.22 o
   2   1  12       46.43       49.83      3.75 o
   3   1  12       22.34       29.83      3.36 o
   4   1  12        0.43       -2.33      2.89 o
   5   1  12       25.89       29.52      3.87 o
   6   1  12     2800.22     2801.55     32.00 o
   7   1  12      167.52      178.91      8.71 o
   8   1  12      400.66      410.08     11.29 o
   9   1  12       38.43       26.45      3.75 o
  10   1  12       85.13       76.88      7.70 o
  11   1  12        2.71       -6.13      6.34 o
  12   1  12        9.16       10.46      5.72 o
  13   1  12       59.44       49.84      7.52 o
 -16   2  12       36.24       29.69      8.70 o
 -15   2  12      179.45      157.69     11.45 o
 -14   2  12      811.52      854.46     21.03 o
 -13   2  12       73.78       51.62      7.10 o
 -12   2  12        0.20       -6.45      4.61 o
 -11   2  12      222.71      182.31      9.62 o
 -10   2  12       12.71        7.53      4.86 o
  -9   2  12      142.96      134.46      8.18 o
  -8   2  12      119.33      179.85      8.70 o
  -7   2  12       38.26       55.83      3.70 o
  -6   2  12        0.26        1.07      2.48 o
  -5   2  12      399.34      400.74      7.42 o
  -4   2  12      145.55      121.81      4.46 o
  -3   2  12       11.42       19.24      2.69 o
  -2   2  12      492.37      443.01      8.72 o
  -1   2  12      587.30      577.32     10.34 o
   0   2  12       99.01      106.94      4.64 o
   1   2  12     1010.90     1156.89     14.38 o
   2   2  12      342.66      355.09      7.36 o
   3   2  12      169.72      171.89      6.20 o
   4   2  12      975.76      988.52     14.55 o
   5   2  12      922.98      949.27     14.77 o
   6   2  12      980.46      958.72     17.19 o
   7   2  12     2349.05     2329.19     31.72 o
   8   2  12      900.04      872.08     17.49 o
   9   2  12      427.49      433.26     12.31 o
  10   2  12      224.31      224.59     10.28 o
  11   2  12      151.72      165.62      8.97 o
  12   2  12        4.85       -0.30      6.73 o
  13   2  12      754.27      898.30     20.70 o
 -16   3  12       96.47       73.94      9.72 o
 -15   3  12       87.88       92.05      9.66 o
 -14   3  12      999.48     1051.44     23.64 o
 -13   3  12        8.99        2.83      5.20 o
 -12   3  12        0.29       -0.86      4.77 o
 -11   3  12       23.42       11.45      4.66 o
 -10   3  12       28.74       27.96      4.73 o
  -9   3  12      295.59      272.69      8.28 o
  -8   3  12       35.87       17.45      3.87 o
  -7   3  12       39.03       46.61      4.66 o
  -6   3  12      186.77      196.16      6.52 o
  -5   3  12      238.98      222.14      5.86 o
  -4   3  12      109.61      132.35      5.25 o
  -3   3  12        2.57        8.91      2.10 o
  -2   3  12       59.03       54.81      2.89 o
  -1   3  12     2849.81     2900.13     29.79 o
   0   3  12      732.17      772.55     10.79 o
   1   3  12      238.81      295.45      6.35 o
   2   3  12        9.33       12.58      2.58 o
   3   3  12       41.24       34.23      3.46 o
   4   3  12       66.90       73.48      4.66 o
   5   3  12     1340.35     1239.51     17.57 o
   6   3  12      489.82      450.86     10.59 o
   7   3  12      552.69      540.71     11.88 o
   8   3  12      411.89      393.17     10.75 o
   9   3  12        1.13       -1.77      4.19 o
  10   3  12      101.66      104.16      7.72 o
  11   3  12       11.43        1.52      5.61 o
  12   3  12        0.22       -9.27      8.16 o
  13   3  12      213.44      232.85     12.27 o
 -15   4  12       15.73       10.54      6.58 o
 -14   4  12        1.40        4.35      5.95 o
 -13   4  12        9.32       21.55      6.10 o
 -12   4  12       64.40       78.52      7.16 o
 -11   4  12       90.46       94.79     10.72 o
 -10   4  12        0.21       -4.26      4.15 o
  -9   4  12        5.80        4.23      3.28 o
  -8   4  12       81.71       70.06      5.13 o
  -7   4  12        0.01        2.31      3.01 o
  -6   4  12       15.97       21.96      3.02 o
  -5   4  12      169.84      182.10      5.68 o
  -4   4  12      328.99      331.06      7.04 o
  -3   4  12        8.48       14.43      2.49 o
  -2   4  12      278.40      281.04      6.27 o
  -1   4  12       50.60       48.10      3.12 o
   0   4  12        1.94        4.54      2.07 o
   1   4  12      154.55      162.37      5.16 o
   2   4  12     1056.92     1111.54     14.95 o
   3   4  12       25.81       22.63      3.20 o
   4   4  12       93.82       71.60      4.58 o
   5   4  12      726.29      703.45     12.53 o
   6   4  12     1466.59     1520.53     20.73 o
   7   4  12       19.65       15.06      4.13 o
   8   4  12       11.17        7.63      4.64 o
   9   4  12        2.09       -5.71      3.97 o
  10   4  12      189.13      188.47      9.93 o
  11   4  12       53.67       49.66      8.09 o
  12   4  12       77.01       93.37      8.34 o
  13   4  12       31.04       23.59      6.79 o
 -15   5  12      311.26      329.57     19.39 o
 -14   5  12        8.24       21.88      7.32 o
 -13   5  12       89.56       99.80      9.73 o
 -12   5  12       46.37       55.34      9.11 o
 -11   5  12        8.66       -1.73      7.51 o
 -10   5  12        3.51        0.10      3.58 o
  -9   5  12      129.85      123.02      6.67 o
  -8   5  12      102.53      122.08      6.47 o
  -7   5  12        5.59        2.06      2.99 o
  -6   5  12      100.79      115.65      5.63 o
  -5   5  12      461.60      464.88      8.97 o
  -4   5  12      559.12      531.43      9.46 o
  -3   5  12      104.02       86.05      4.32 o
  -2   5  12       11.90       19.70      2.78 o
  -1   5  12      939.64      922.95     12.94 o
   0   5  12      166.77      152.09      5.12 o
   1   5  12       77.87       79.78      4.21 o
   2   5  12      102.54      108.34      4.95 o
   3   5  12        4.25        3.80      2.65 o
   4   5  12        0.87        2.64      2.93 o
   5   5  12      203.99      210.69      7.24 o
   6   5  12       28.64       41.73      4.52 o
   7   5  12      520.43      546.08     11.84 o
   8   5  12      181.96      168.88      7.88 o
   9   5  12      355.16      343.61     10.61 o
  10   5  12       10.55        0.12      4.62 o
  11   5  12        8.75       -0.86      5.20 o
  12   5  12      180.64      217.79     13.03 o
 -14   6  12      168.26      202.43     16.29 o
 -13   6  12      128.25      129.00     10.98 o
 -12   6  12      382.42      373.40     15.17 o
 -11   6  12        2.65       -0.09      3.89 o
 -10   6  12       37.46       32.82      4.79 o
  -9   6  12        0.39        0.37      3.84 o
  -8   6  12      142.61      118.73      6.48 o
  -7   6  12       79.62       67.52      5.00 o
  -6   6  12      784.24      817.92     13.99 o
  -5   6  12        7.84       12.27      3.07 o
  -4   6  12      291.88      301.20      9.35 o
  -3   6  12       24.71       23.61      3.11 o
  -2   6  12        3.52        0.75      2.42 o
  -1   6  12      111.49      128.89      6.47 o
   0   6  12      280.52      308.52      8.16 o
   1   6  12      366.59      350.39      7.90 o
   2   6  12     1108.10     1160.04     16.07 o
   3   6  12      142.52      147.27      5.97 o
   4   6  12      113.79      121.44      5.93 o
   5   6  12      908.41      889.97     14.56 o
   6   6  12        1.05       -0.09      3.26 o
   7   6  12       21.17       26.85      5.23 o
   8   6  12        1.82        0.85      3.83 o
   9   6  12        0.03        0.98      5.08 o
  10   6  12       56.35       57.01      5.97 o
  11   6  12       25.18       13.62      5.57 o
  12   6  12      102.45      122.36      9.60 o
 -14   7  12        2.85       15.59      8.64 o
 -13   7  12      418.06      494.73     17.68 o
 -12   7  12       10.34       10.07     13.33 o
 -11   7  12        8.97        9.75      4.80 o
 -10   7  12      205.61      216.08     12.12 o
  -9   7  12      110.92      126.93      8.10 o
  -8   7  12      210.84      212.17      9.73 o
  -7   7  12      572.77      525.88     13.65 o
  -6   7  12       30.39       44.09      5.05 o
  -5   7  12      539.63      499.80     15.76 o
  -4   7  12      249.11      233.24     10.08 o
  -3   7  12      333.67      350.30      9.26 o
  -2   7  12       67.72       76.42      5.19 o
  -1   7  12      906.96      954.62     17.28 o
   0   7  12      949.04      871.32     15.07 o
   1   7  12      130.32      113.97      5.32 o
   2   7  12       20.59       20.69      3.32 o
   3   7  12      947.53      880.30     13.99 o
   4   7  12      335.04      296.85      8.17 o
   5   7  12        8.43       10.70      4.00 o
   6   7  12       10.88       15.95      3.78 o
   7   7  12       36.25       42.23      4.70 o
   8   7  12      149.46      158.71      7.83 o
   9   7  12       64.90       58.32      6.88 o
  10   7  12        0.09       -1.34      4.61 o
  11   7  12      162.25      167.89     10.28 o
 -13   8  12       22.01       26.56      6.65 o
 -12   8  12       80.02       75.58      9.12 o
 -11   8  12       84.72       69.11      8.37 o
 -10   8  12      207.40      205.89     10.33 o
  -9   8  12      154.22      157.76      9.25 o
  -8   8  12       40.84       32.90      6.96 o
  -7   8  12        0.08       -0.17      3.96 o
  -6   8  12      335.58      349.57     12.83 o
  -5   8  12      805.82      778.83     24.84 o
  -4   8  12      640.71      643.36     14.95 o
  -3   8  12        2.35        0.76      3.27 o
  -2   8  12      123.20      109.66      7.11 o
  -1   8  12       34.31       27.00      4.25 o
   0   8  12      266.17      272.26      9.89 o
   1   8  12      195.37      174.20     10.01 o
   2   8  12      245.16      220.55     10.67 o
   3   8  12      340.08      320.32      9.66 o
   4   8  12      803.84      779.89     15.29 o
   5   8  12        3.92       12.88      4.06 o
   6   8  12       10.25       14.16      5.08 o
   7   8  12      487.98      518.98     13.38 o
   8   8  12       58.07       74.92     12.61 o
   9   8  12      113.97      119.29      6.92 o
  10   8  12      339.95      359.36     14.53 o
 -12   9  12        0.02        1.39     10.45 o
 -11   9  12       11.97        9.82      8.58 o
 -10   9  12      361.03      347.96     18.32 o
  -9   9  12       69.03       76.58      7.39 o
  -8   9  12      144.94      152.60      9.24 o
  -7   9  12       55.31       56.96      6.40 o
  -6   9  12      259.27      258.14     10.94 o
  -5   9  12        7.38        0.25      3.26 o
  -4   9  12      807.10      771.81     19.40 o
  -3   9  12      233.31      206.39      8.08 o
  -2   9  12       51.55       52.74      5.18 o
  -1   9  12      560.68      514.95     13.03 o
   0   9  12     1345.51     1324.95     20.96 o
   1   9  12      215.28      198.46      8.12 o
   2   9  12        5.37        6.26      3.63 o
   3   9  12      261.52      282.61      9.44 o
   4   9  12      169.95      165.89      8.02 o
   5   9  12       26.91       35.55      6.62 o
   6   9  12       23.84       21.21      6.70 o
   7   9  12      203.97      234.15     19.51 o
   8   9  12      336.22      336.67     14.86 o
   9   9  12       32.84       10.92      7.36 o
  10   9  12       74.95       96.49     13.32 o
 -11  10  12       10.38       20.70      7.41 o
 -10  10  12      131.87      129.24     10.83 o
  -9  10  12        0.20        1.89      5.39 o
  -8  10  12      330.81      312.39     14.08 o
  -7  10  12        2.27        3.44      4.09 o
  -6  10  12      714.75      711.70     22.60 o
  -5  10  12        1.41        0.86      4.32 o
  -4  10  12      126.70       96.63      7.43 o
  -3  10  12      154.67      150.95      8.63 o
  -2  10  12       72.03       80.82      6.22 o
  -1  10  12       44.26       48.45      5.19 o
   0  10  12       68.02       70.98      6.66 o
   1  10  12      186.05      194.62      8.35 o
   2  10  12        0.92       -3.13      4.08 o
   3  10  12        0.52        1.48      4.23 o
   4  10  12        5.38        6.97      4.74 o
   5  10  12        6.47        9.50      9.91 o
   6  10  12       80.41       84.53     11.75 o
   7  10  12        0.00        9.94      6.81 o
   8  10  12        0.23       -3.23      9.80 o
 -10  11  12      229.08      268.48     17.96 o
  -9  11  12       81.73      136.13     14.53 o
  -8  11  12      108.48      120.73     13.36 o
  -7  11  12      102.70      136.28     49.02 o
  -6  11  12      989.16      952.81     31.13 o
  -5  11  12       83.73       86.77     15.65 o
  -4  11  12       76.02       68.81      9.99 o
  -3  11  12      401.02      403.98     18.92 o
  -2  11  12       55.80       58.87      9.65 o
  -1  11  12       41.61       53.30      7.98 o
   0  11  12      126.85      109.38     10.03 o
   1  11  12      371.98      372.19     20.81 o
   2  11  12        7.67       10.11      6.10 o
   3  11  12      104.90      113.47     10.67 o
   4  11  12       52.93       46.99      8.22 o
   5  11  12       32.88       40.12     13.48 o
   6  11  12       16.04        1.76      7.04 o
   7  11  12       11.85        1.20     13.97 o
  -8  12  12        8.06       14.31      9.12 o
  -7  12  12       73.00       67.37     11.28 o
  -6  12  12        2.93       13.56      8.08 o
  -5  12  12      610.55      590.43     24.65 o
  -4  12  12        5.64       -2.62      7.03 o
  -3  12  12        1.56       -0.55      7.09 o
  -2  12  12        5.53       -1.16      6.66 o
  -1  12  12       30.00       42.51     12.50 o
   0  12  12       75.21       77.02      9.52 o
   1  12  12       27.09       30.66      7.70 o
   2  12  12       37.43       29.14      7.80 o
   3  12  12        0.52        3.03      6.19 o
   4  12  12       35.13       39.70      8.20 o
   5  12  12        0.83        7.93      7.92 o
  -5  13  12       51.01       53.63     10.74 o
  -4  13  12      103.77       90.52     12.60 o
  -3  13  12      218.77      212.02     17.55 o
  -2  13  12      200.61      211.92     17.09 o
  -1  13  12      187.00      192.00     16.20 o
   0  13  12        0.51        6.45      7.39 o
   1  13  12       30.88       20.69      7.67 o
   2  13  12      420.70      404.97     17.90 o
   3  13  12      326.63      340.94     17.36 o
 -16   1  13      195.33      212.89     13.92 o
 -15   1  13        7.04       -7.34      6.42 o
 -14   1  13      304.28      319.78     14.02 o
 -13   1  13      317.22      320.65     13.48 o
 -12   1  13        0.19       -6.55      8.28 o
 -11   1  13        6.82        2.70      7.95 o
 -10   1  13       10.25       -2.38      3.91 o
  -9   1  13      133.11      107.84      6.00 o
  -8   1  13      377.46      436.04      9.57 o
  -7   1  13       38.39       42.47      3.62 o
  -6   1  13     1152.85     1174.25     15.09 o
  -5   1  13       21.81       19.14      3.54 o
  -4   1  13       63.83       68.85      4.54 o
  -3   1  13     1354.27     1270.95     17.11 o
  -2   1  13      250.28      239.96      8.69 o
  -1   1  13     3281.01     3379.97     44.22 o
   0   1  13      302.82      310.62      7.20 o
   1   1  13     1457.21     1583.27     21.17 o
   2   1  13      173.65      186.13      6.70 o
   3   1  13       17.23       16.42      3.59 o
   4   1  13      113.20      121.76      6.68 o
   5   1  13      478.22      472.71     10.29 o
   6   1  13     1063.93     1060.13     16.58 o
   7   1  13      594.68      587.73     12.94 o
   8   1  13       62.25       57.04      5.76 o
   9   1  13       98.93       96.77      7.00 o
  10   1  13      102.52      109.66      8.48 o
  11   1  13      124.12      121.05      9.12 o
  12   1  13       24.65       17.02      6.59 o
  13   1  13      301.51      333.00     12.97 o
 -16   2  13       82.33       95.57     10.37 o
 -15   2  13        0.09       -4.35      6.34 o
 -14   2  13       12.95       17.24      7.78 o
 -13   2  13        0.91       -7.16      6.07 o
 -12   2  13       48.68       33.00      9.84 o
 -11   2  13      301.19      273.25     12.33 o
 -10   2  13      193.85      195.60      8.79 o
  -9   2  13      273.16      203.02      7.74 o
  -8   2  13      379.13      420.81     12.15 o
  -7   2  13      200.51      160.35      6.69 o
  -6   2  13       47.91       40.86      3.34 o
  -5   2  13      162.31      155.01      5.16 o
  -4   2  13      388.81      370.44      8.55 o
  -3   2  13      157.98      142.83     12.15 o
  -2   2  13      114.66      106.42      4.64 o
  -1   2  13     3471.64     3502.19     39.48 o
   0   2  13      858.42      950.02     14.73 o
   1   2  13      109.78      113.20      5.34 o
   2   2  13       85.53       96.05      4.45 o
   3   2  13      286.33      272.49      7.19 o
   4   2  13        5.53        1.41      3.20 o
   5   2  13      305.43      289.52      8.47 o
   6   2  13     3369.52     3348.12     37.32 o
   7   2  13      347.48      304.01     11.85 o
   8   2  13        1.33        3.01      4.00 o
   9   2  13        3.80        1.81      5.77 o
  10   2  13       86.25       84.62      6.80 o
  11   2  13      109.64      127.87      9.07 o
  12   2  13      222.79      226.92     10.84 o
  13   2  13      686.86      823.20     19.99 o
 -15   3  13      244.18      242.37     13.68 o
 -14   3  13      694.83      738.23     22.16 o
 -13   3  13      554.08      510.62     18.16 o
 -12   3  13       44.53       40.41     10.81 o
 -11   3  13        7.81       14.25      4.14 o
 -10   3  13       65.69       79.67      5.78 o
  -9   3  13        0.69       -4.60      3.07 o
  -8   3  13     1874.40     1876.65     27.29 o
  -7   3  13       62.73       61.48      4.50 o
  -6   3  13       20.98       18.79      2.82 o
  -5   3  13        1.66        5.60      3.04 o
  -4   3  13      516.17      468.99      9.78 o
  -3   3  13       73.10       77.42      4.60 o
  -2   3  13      508.76      535.22     18.13 o
  -1   3  13       45.23       59.07      4.09 o
   0   3  13      115.21       95.81      6.46 o
   1   3  13      269.71      271.09     11.03 o
   2   3  13      101.65      126.35      7.01 o
   3   3  13        6.93        7.37      2.85 o
   4   3  13      192.41      207.98      6.95 o
   5   3  13      134.90      154.67      6.70 o
   6   3  13      432.80      391.46     10.13 o
   7   3  13       50.98       49.86      5.34 o
   8   3  13      645.12      640.54     13.67 o
   9   3  13        0.32       -5.89      4.64 o
  10   3  13       62.79       70.51      6.72 o
  11   3  13       31.08       37.89      7.24 o
  12   3  13       17.33        8.49      9.92 o
 -15   4  13      369.02      426.94     22.95 o
 -14   4  13       38.60       37.44     11.15 o
 -13   4  13       12.46       12.17      9.10 o
 -12   4  13       84.58       72.56      8.36 o
 -11   4  13       11.43       19.26      4.29 o
 -10   4  13      264.32      231.58      8.01 o
  -9   4  13       26.36       33.65      5.01 o
  -8   4  13      344.87      369.73      9.52 o
  -7   4  13      386.07      387.12      9.36 o
  -6   4  13      481.29      500.51      9.32 o
  -5   4  13       70.82       75.89      4.22 o
  -4   4  13       90.58       83.95      4.99 o
  -3   4  13       73.86       55.22      4.32 o
  -2   4  13      281.35      297.52      8.43 o
  -1   4  13        0.14        2.11      2.66 o
   0   4  13       34.87       37.50      3.86 o
   1   4  13      777.06      746.57     16.11 o
   2   4  13      719.63      693.91     13.57 o
   3   4  13      120.89       99.99      4.99 o
   4   4  13      336.73      326.06      8.33 o
   5   4  13     1415.11     1481.47     20.11 o
   6   4  13      489.99      496.81     11.13 o
   7   4  13      923.52      913.70     15.84 o
   8   4  13       70.11       80.05      6.26 o
   9   4  13       99.20       93.28      9.15 o
  10   4  13       64.30       70.25      6.78 o
  11   4  13       56.64       40.49     11.28 o
  12   4  13      282.53      345.33     18.31 o
 -15   5  13      978.83     1117.61     51.54 o
 -14   5  13       30.68       23.03     13.24 o
 -13   5  13       62.41       57.06     10.17 o
 -12   5  13      174.99      180.92     14.66 o
 -11   5  13       13.22       10.96      7.61 o
 -10   5  13      793.13      716.19     14.55 o
  -9   5  13      331.77      313.62      9.39 o
  -8   5  13      216.68      264.66      8.39 o
  -7   5  13      108.49      109.91      7.30 o
  -6   5  13      209.38      217.75      7.13 o
  -5   5  13       45.97       51.45      4.55 o
  -4   5  13      259.72      283.06      8.25 o
  -3   5  13      501.82      464.13     10.36 o
  -2   5  13       73.74       91.08      5.36 o
  -1   5  13      102.76      104.60      5.61 o
   0   5  13       81.24       84.20      5.24 o
   1   5  13      131.07      138.11      6.32 o
   2   5  13      119.44      126.03      9.86 o
   3   5  13      167.52      217.56      8.50 o
   4   5  13      106.71      121.80      5.83 o
   5   5  13        4.80        6.60      3.35 o
   6   5  13      108.46       96.74      5.91 o
   7   5  13       13.48       14.90      4.22 o
   8   5  13       60.71       62.67      5.83 o
   9   5  13      516.89      564.73     13.34 o
  10   5  13       28.00       35.63      7.15 o
  11   5  13       76.64      100.65     11.34 o
  12   5  13       20.43       18.98     17.92 o
 -14   6  13      111.31      113.96     13.79 o
 -13   6  13        4.68        8.17      8.01 o
 -12   6  13      212.85      239.38     11.29 o
 -11   6  13       37.54       25.42      6.44 o
 -10   6  13        7.45        2.96      3.74 o
  -9   6  13       23.78       23.83      4.35 o
  -8   6  13       60.94       86.39      5.90 o
  -7   6  13      104.75      118.00      7.10 o
  -6   6  13      172.60      174.27     17.47 o
  -5   6  13       42.27       42.59      4.74 o
  -4   6  13       93.24       91.43      5.68 o
  -3   6  13      657.25      658.03     12.77 o
  -2   6  13      169.36      177.27      6.98 o
  -1   6  13      881.56      837.13     15.71 o
   0   6  13       60.70       45.67      4.51 o
   1   6  13       68.64       68.20      5.04 o
   2   6  13      274.00      278.38      8.58 o
   3   6  13        0.58       -0.60      3.17 o
   4   6  13       33.88       29.08      4.40 o
   5   6  13      289.43      262.09      9.24 o
   6   6  13       38.29       37.10      5.02 o
   7   6  13      164.30      181.88      8.93 o
   8   6  13       87.27       77.29      6.87 o
   9   6  13        0.59        2.88      6.13 o
  10   6  13        9.27       17.40      7.83 o
  11   6  13        0.23       -0.65      6.44 o
 -14   7  13       40.17       61.11     11.07 o
 -13   7  13      335.86      370.59     19.98 o
 -12   7  13       25.26       18.25      6.25 o
 -11   7  13      385.14      437.45     16.38 o
 -10   7  13      136.07      108.95      9.37 o
  -9   7  13      794.91      727.01     19.95 o
  -8   7  13       85.31       79.64      8.07 o
  -7   7  13      580.76      589.45     21.60 o
  -6   7  13       61.42       67.44      8.48 o
  -5   7  13      105.54       98.57      8.08 o
  -4   7  13      125.24      137.22      7.93 o
  -3   7  13      494.03      485.75     13.17 o
  -2   7  13      461.09      462.02     12.74 o
  -1   7  13      166.05      116.88     12.96 o
   0   7  13      139.08      122.27      7.57 o
   1   7  13      110.56      109.68      7.57 o
   2   7  13        3.01        2.59      3.29 o
   3   7  13     1147.49     1075.54     18.11 o
   4   7  13       55.78       55.07      6.67 o
   5   7  13       80.54       70.83      5.99 o
   6   7  13       82.02       81.31      6.38 o
   7   7  13        1.83       -1.45      5.17 o
   8   7  13      219.35      233.52     10.17 o
   9   7  13        2.96        8.96      6.95 o
  10   7  13        1.81        3.49      5.99 o
  11   7  13        1.23        4.68      7.09 o
 -13   8  13       13.38       13.67     11.24 o
 -12   8  13       88.08      106.85     10.13 o
 -11   8  13      157.49      157.78     11.62 o
 -10   8  13       96.48       95.78     14.32 o
  -9   8  13      969.52      892.45     23.07 o
  -8   8  13      699.70      683.86     19.63 o
  -7   8  13      571.84      555.25     16.92 o
  -6   8  13        0.26       -1.99      4.51 o
  -5   8  13      123.93      116.96      9.70 o
  -4   8  13      230.26      243.96     11.30 o
  -3   8  13       47.44       49.48      6.02 o
  -2   8  13        2.94        1.68      4.29 o
  -1   8  13     1282.77     1307.77     26.48 o
   0   8  13      129.99      127.44     11.41 o
   1   8  13        8.84       -2.14      3.96 o
   2   8  13      196.73      185.42      9.54 o
   3   8  13       46.94       47.13      6.04 o
   4   8  13       39.16       49.77      6.33 o
   5   8  13      649.74      632.18     16.47 o
   6   8  13      595.12      586.47     17.22 o
   7   8  13      206.95      199.04     15.31 o
   8   8  13      166.37      198.02     17.71 o
   9   8  13        0.00       -9.25      6.16 o
  10   8  13       38.90       24.85      8.65 o
 -12   9  13      320.85      393.92     34.16 o
 -11   9  13       34.83       29.70      7.55 o
 -10   9  13      141.75      175.18     12.25 o
  -9   9  13       94.55       89.49      9.14 o
  -8   9  13      523.74      557.39     20.59 o
  -7   9  13      660.47      650.73     19.24 o
  -6   9  13       29.85       23.37      6.11 o
  -5   9  13       58.51       67.54      9.39 o
  -4   9  13        0.60       -3.47      4.08 o
  -3   9  13     1118.84     1065.14     30.28 o
  -2   9  13      108.71      109.48      9.50 o
  -1   9  13      572.42      262.10     14.46 o
   0   9  13       84.71       72.46     10.20 o
   1   9  13        4.74       -1.19      3.88 o
   2   9  13      177.33      172.92     11.75 o
   3   9  13        1.13        0.53      3.35 o
   4   9  13        0.06       -1.59      6.40 o
   5   9  13      694.67      645.36     37.29 o
   6   9  13        9.64       16.46      5.76 o
   7   9  13        0.26       -4.39      5.35 o
   8   9  13        5.76       10.09      5.79 o
   9   9  13       70.55       86.76     11.59 o
 -11  10  13       13.04       15.76      6.92 o
 -10  10  13       11.11       13.22      6.74 o
  -9  10  13      163.05      172.51     12.13 o
  -8  10  13       18.20       14.87      6.25 o
  -7  10  13     1043.15      982.44     52.72 o
  -6  10  13       96.80      113.15     12.35 o
  -5  10  13       93.44       90.67      8.80 o
  -4  10  13       21.02       18.85      5.80 o
  -3  10  13       63.10       66.16      7.61 o
  -2  10  13        7.57        9.14      4.78 o
  -1  10  13        0.75       -0.84      4.16 o
   0  10  13      288.62      282.13     13.66 o
   1  10  13      570.03      556.19     15.34 o
   2  10  13       94.71       91.64      7.77 o
   3  10  13       89.27       87.57      9.48 o
   4  10  13       47.34       65.34      8.74 o
   5  10  13       40.63       62.09      9.03 o
   6  10  13        0.08        0.72      6.50 o
   7  10  13       21.52       40.26     11.57 o
   8  10  13        0.62       -9.48      9.53 o
  -9  11  13      251.23      268.66     28.62 o
  -8  11  13        3.94        8.71      7.93 o
  -7  11  13      126.87      133.43     16.31 o
  -6  11  13        0.23        6.71      7.11 o
  -5  11  13        1.08        0.49      6.70 o
  -4  11  13        5.56        8.01      9.68 o
  -3  11  13      516.21      503.76     26.19 o
  -2  11  13        3.33       -2.05      6.19 o
  -1  11  13        0.98       -2.74      7.46 o
   0  11  13      187.64      197.30     13.06 o
   1  11  13        5.08        2.11      7.02 o
   2  11  13       10.59       12.83      6.68 o
   3  11  13        0.01        3.85      9.23 o
   4  11  13      167.70      200.29     13.26 o
   5  11  13       12.39       23.29      8.17 o
   6  11  13        7.88       12.82      7.41 o
  -7  12  13       15.80       14.62      8.15 o
  -6  12  13        9.24       10.37      7.76 o
  -5  12  13       20.32       19.45      8.46 o
  -4  12  13      336.86      320.50     24.71 o
  -3  12  13       57.92       86.15     12.02 o
  -2  12  13      270.50      266.08     16.97 o
  -1  12  13       11.99        9.92      7.69 o
   0  12  13        6.21        2.91      7.04 o
   1  12  13        6.69       -3.01      7.45 o
   2  12  13      215.51      248.38     14.75 o
   3  12  13        0.02       -5.75      5.99 o
   4  12  13        6.94       10.56      7.22 o
  -4  13  13       40.99       54.69     10.81 o
  -3  13  13      195.98      232.65     17.99 o
  -2  13  13      325.69      324.10     28.95 o
  -1  13  13       40.70       56.14     10.56 o
   0  13  13        2.43       -0.88      7.17 o
   1  13  13        4.94        0.03     11.92 o
 -16   0  14      124.18      116.55     21.21 o
 -14   0  14     1062.69     1167.94     47.92 o
 -13   0  14       15.88       13.95     14.73 o
 -12   0  14       31.99       29.26      9.00 o
 -11   0  14      718.93      679.84     22.79 o
 -10   0  14       28.70       36.32      7.84 o
  -9   0  14       34.07        9.67      5.91 o
  -8   0  14      195.18      119.85      7.51 o
  -7   0  14       10.31        3.93      4.62 o
  -6   0  14      581.52      580.17     18.35 o
  -5   0  14       67.04       60.04      7.38 o
  -4   0  14     1399.75     1437.07     32.67 o
  -3   0  14     2444.41     2362.14     47.32 o
  -2   0  14     2021.06     1990.66     41.73 o
  -1   0  14       98.65       92.21     13.55 o
   0   0  14       18.88       16.30      6.00 o
   1   0  14      232.72      261.83     14.20 o
   2   0  14      895.21      891.21     26.02 o
   3   0  14      302.47      333.65     25.09 o
   4   0  14     1974.16     1831.68     42.80 o
   5   0  14       14.94       18.96      5.85 o
   6   0  14      182.76      161.87     10.35 o
   7   0  14     4185.04     4256.15     84.25 o
   8   0  14       52.94       47.68      8.12 o
   9   0  14      100.49       93.41     10.11 o
  10   0  14        2.72        0.53      6.68 o
  11   0  14      153.40      133.59     19.00 o
  12   0  14      106.51      135.56     17.05 o
 -15   1  14       44.35       48.68     18.75 o
 -14   1  14      108.83       84.64     20.09 o
 -13   1  14        4.15      -18.98     12.65 o
 -12   1  14      210.50      179.67     11.89 o
 -11   1  14      433.78      345.57     11.94 o
 -10   1  14      121.00      102.09      7.43 o
  -9   1  14      109.15       74.65      5.96 o
  -8   1  14       48.04       62.78      4.74 o
  -7   1  14       24.16       23.23      3.60 o
  -6   1  14      251.07      244.15      8.56 o
  -5   1  14        0.26        3.64      3.41 o
  -4   1  14      303.09      282.27     11.64 o
  -3   1  14      237.47      210.38      8.70 o
  -2   1  14     3693.59     3610.59     47.09 o
  -1   1  14      492.67      506.78     13.46 o
   0   1  14      106.92       95.99      6.78 o
   1   1  14      425.48      478.86     13.02 o
   2   1  14      171.84      169.49      8.50 o
   3   1  14       36.85       40.13      4.55 o
   4   1  14       61.41       69.95      5.48 o
   5   1  14       26.98       30.00      4.84 o
   6   1  14      190.37      204.85     11.71 o
   7   1  14      194.11      168.92      8.76 o
   8   1  14      217.81      232.34     10.75 o
   9   1  14      203.30      212.72     10.57 o
  10   1  14       84.02       99.77     10.39 o
  11   1  14       68.53       66.45      9.18 o
  12   1  14       53.48       53.81     11.76 o
 -15   2  14      311.25      286.33     28.46 o
 -14   2  14      304.84      263.10     26.54 o
 -13   2  14       73.93       61.97     10.74 o
 -12   2  14        9.21       12.06      5.78 o
 -11   2  14       12.98       20.26      6.15 o
 -10   2  14     1001.16      936.17     18.42 o
  -9   2  14       41.15       36.03      4.94 o
  -8   2  14       19.93        7.19      3.79 o
  -7   2  14       11.37        9.74      3.57 o
  -6   2  14      332.61      345.12      8.54 o
  -5   2  14      487.50      489.56      9.98 o
  -4   2  14      274.19      269.62      7.24 o
  -3   2  14       29.14       33.21      5.10 o
  -2   2  14      500.08      475.22     12.39 o
  -1   2  14        1.25        1.18      4.24 o
   0   2  14        9.32       12.44      4.11 o
   1   2  14       15.74       17.13      4.32 o
   2   2  14       78.49       82.10      5.90 o
   3   2  14      256.61      235.80      8.10 o
   4   2  14        1.46       -1.11      3.38 o
   5   2  14       96.06       96.75      6.75 o
   6   2  14      117.17      113.57     10.06 o
   7   2  14       71.51       77.37      6.74 o
   8   2  14      172.45      185.15     11.50 o
   9   2  14       18.02       17.43      5.36 o
  10   2  14      117.97      122.33      8.79 o
  11   2  14       17.60       12.02      8.02 o
  12   2  14        0.56       -6.05      9.67 o
 -15   3  14        2.27       10.56     15.18 o
 -14   3  14      141.74      124.18     13.95 o
 -13   3  14        5.44       -2.10      5.59 o
 -12   3  14       12.21       12.28      5.80 o
 -11   3  14       84.80       60.53      6.36 o
 -10   3  14      123.03      107.24      7.33 o
  -9   3  14        5.65       13.73      4.23 o
  -8   3  14       69.30       58.77      6.57 o
  -7   3  14      186.40      202.03      8.37 o
  -6   3  14       62.57       57.17      4.51 o
  -5   3  14       54.37       59.37      4.50 o
  -4   3  14      264.74      255.25      7.46 o
  -3   3  14     1913.14     1840.01     24.00 o
  -2   3  14     1163.04     1100.05     16.67 o
  -1   3  14       17.52       14.56      3.05 o
   0   3  14       75.58       57.06      4.31 o
   1   3  14      333.89      313.25      8.44 o
   2   3  14      145.49      145.38      6.59 o
   3   3  14       17.39       15.94      3.90 o
   4   3  14        2.57        8.37      3.80 o
   5   3  14      722.23      620.17     13.73 o
   6   3  14       65.75       63.54      7.04 o
   7   3  14       31.94       30.65      5.52 o
   8   3  14        5.81        1.67      5.34 o
   9   3  14      155.75      161.57     11.52 o
  10   3  14       14.48        8.67      7.66 o
  11   3  14       33.97       39.30      6.70 o
  12   3  14        1.36        5.32      6.63 o
 -15   4  14        1.40       18.38     10.04 o
 -14   4  14      127.80      149.96     14.14 o
 -13   4  14      134.48      125.16     11.99 o
 -12   4  14      220.69      215.99     14.73 o
 -11   4  14      176.61      182.13      9.46 o
 -10   4  14      669.56      689.66     18.50 o
  -9   4  14     1217.58     1177.55     21.35 o
  -8   4  14      205.12      234.02      8.98 o
  -7   4  14      387.63      389.94     13.40 o
  -6   4  14      181.90      209.13      8.12 o
  -5   4  14      373.05      332.02      8.83 o
  -4   4  14        0.85        0.70      2.89 o
  -3   4  14     2563.81     2492.30     30.80 o
  -2   4  14      616.56      605.19     12.77 o
  -1   4  14        0.31       -3.65      2.84 o
   0   4  14       79.58       91.39      5.60 o
   1   4  14      167.84      147.52      6.60 o
   2   4  14     1146.25     1051.91     25.54 o
   3   4  14       30.05       25.05      4.20 o
   4   4  14     1054.98      993.96     17.65 o
   5   4  14        0.00       -1.27      3.75 o
   6   4  14        1.53       -4.27      3.80 o
   7   4  14       24.22       19.65      4.94 o
   8   4  14       71.11       63.28      6.68 o
   9   4  14      246.75      282.11     11.15 o
  10   4  14        7.07        4.98      5.82 o
  11   4  14       21.59       25.55      8.42 o
  12   4  14      225.98      240.94     15.29 o
 -14   5  14       30.08       23.22      7.27 o
 -13   5  14       14.18       11.18      6.14 o
 -12   5  14       93.42       89.57     10.30 o
 -11   5  14       71.02       61.74      9.26 o
 -10   5  14      136.55      111.98      7.76 o
  -9   5  14      346.40      323.87     15.56 o
  -8   5  14      162.41      133.89      7.81 o
  -7   5  14      124.89      153.19      7.73 o
  -6   5  14       52.15       48.35      5.00 o
  -5   5  14     2098.22     2055.24     26.99 o
  -4   5  14       24.62       29.24      4.52 o
  -3   5  14      687.63      633.88     12.53 o
  -2   5  14      400.65      381.60     10.26 o
  -1   5  14      535.96      521.78     11.33 o
   0   5  14        2.30       -1.89      3.97 o
   1   5  14        0.05       -4.18      2.78 o
   2   5  14      143.00      138.73      6.77 o
   3   5  14      152.10      156.09      7.28 o
   4   5  14      755.54      674.71     14.02 o
   5   5  14       46.81       48.98      5.39 o
   6   5  14        1.48       -2.28      4.24 o
   7   5  14      233.39      246.37      9.77 o
   8   5  14       32.57       30.17      7.39 o
   9   5  14      102.86      108.03      8.16 o
  10   5  14       13.98        6.29     10.11 o
  11   5  14      135.57      170.35     15.92 o
 -14   6  14      138.34      164.14     29.16 o
 -13   6  14        1.48       14.58      9.26 o
 -12   6  14        1.11       14.49      6.10 o
 -11   6  14      376.44      353.15     25.65 o
 -10   6  14        3.83        5.37      4.34 o
  -9   6  14       12.20       20.23      5.40 o
  -8   6  14      286.53      278.83     10.80 o
  -7   6  14      641.54      664.50     15.05 o
  -6   6  14       41.94       33.65      4.76 o
  -5   6  14      428.14      428.26     11.45 o
  -4   6  14      216.60      215.82      7.83 o
  -3   6  14     3151.91     3065.64     37.14 o
  -2   6  14     1670.06     1681.56     23.56 o
  -1   6  14      102.86      107.67      6.21 o
   0   6  14       22.68       15.12      3.70 o
   1   6  14        0.01       -3.50      3.05 o
   2   6  14       15.57       12.55      3.66 o
   3   6  14      469.85      438.43     11.64 o
   4   6  14      291.64      232.54      8.84 o
   5   6  14      104.10       95.34      6.71 o
   6   6  14        0.02        1.56      4.07 o
   7   6  14       39.44       40.56      5.76 o
   8   6  14        9.88       10.60      6.61 o
   9   6  14        9.36        3.03      6.46 o
  10   6  14      185.97      209.01     18.23 o
  11   6  14      446.93      524.04     17.99 o
 -13   7  14        0.20        7.63     18.64 o
 -12   7  14       12.94       13.77      6.68 o
 -11   7  14        0.14       -1.70      5.00 o
 -10   7  14       87.21       68.09      8.05 o
  -9   7  14        3.35        7.03      5.12 o
  -8   7  14      233.19      252.97     14.12 o
  -7   7  14      299.39      265.30     11.96 o
  -6   7  14       67.15       75.79      7.75 o
  -5   7  14      343.77      362.58     13.16 o
  -4   7  14       54.36       62.70      6.84 o
  -3   7  14      907.38      864.81     18.26 o
  -2   7  14      162.93      192.15      9.02 o
  -1   7  14     1407.08     1286.33     24.80 o
   0   7  14       41.54       28.98      5.03 o
   1   7  14      315.22      311.57     11.12 o
   2   7  14      539.21      553.70     14.71 o
   3   7  14       70.28       63.78      5.66 o
   4   7  14      529.68      525.29     12.60 o
   5   7  14      156.04      140.33      7.79 o
   6   7  14       19.34       14.23      4.65 o
   7   7  14       67.65       62.24      7.29 o
   8   7  14       95.93       72.78      9.85 o
   9   7  14       29.12       34.68      5.98 o
  10   7  14        9.63       -0.77      8.45 o
 -12   8  14        9.84       27.98     11.51 o
 -11   8  14        0.01       11.89     12.19 o
 -10   8  14      447.43      538.63     17.96 o
  -9   8  14      136.52      159.91     11.20 o
  -8   8  14      100.77      117.76      9.69 o
  -7   8  14      163.40      160.91     10.83 o
  -6   8  14        3.31        0.66      4.60 o
  -5   8  14       14.97       14.82      5.24 o
  -4   8  14       38.72       42.30      6.37 o
  -3   8  14       15.96        9.35      6.33 o
  -2   8  14        0.14        2.45      4.16 o
  -1   8  14        1.46        0.16      5.06 o
   0   8  14       12.34       17.61      4.75 o
   1   8  14      439.93      442.98     13.41 o
   2   8  14      549.71      567.11     15.09 o
   3   8  14       80.98       75.72      7.13 o
   4   8  14       53.34       44.62      6.19 o
   5   8  14       75.18       79.41      7.74 o
   6   8  14      613.39      589.51     16.64 o
   7   8  14      122.37      123.14      9.40 o
   8   8  14       13.39       16.86      6.14 o
   9   8  14      105.61      122.78     15.66 o
 -11   9  14      105.00      131.10     11.12 o
 -10   9  14       81.13      104.40     10.01 o
  -9   9  14      149.91      165.54     16.89 o
  -8   9  14      122.52      106.85      9.73 o
  -7   9  14      162.86      125.87     13.95 o
  -6   9  14       49.25       57.55      7.57 o
  -5   9  14        7.05       12.27      7.76 o
  -4   9  14        8.73        6.63      4.99 o
  -3   9  14      435.95      416.93     14.58 o
  -2   9  14       85.15       85.92      7.47 o
  -1   9  14      414.21      357.35     13.38 o
   0   9  14      116.32       96.07      7.58 o
   1   9  14       12.64        9.48      5.28 o
   2   9  14        3.87        4.68      4.51 o
   3   9  14       10.71        8.36      5.52 o
   4   9  14      110.51      116.47     15.85 o
   5   9  14      158.06      144.55      9.55 o
   6   9  14      122.25      158.21     10.97 o
   7   9  14       20.34       24.38      9.52 o
   8   9  14       12.17       13.22      8.66 o
 -10  10  14        2.90       -1.11      5.76 o
  -9  10  14      300.65      289.71     18.99 o
  -8  10  14       19.71       21.45      6.82 o
  -7  10  14     1330.12     1323.02     30.04 o
  -6  10  14       64.75       79.19      8.74 o
  -5  10  14       16.11        9.10      5.52 o
  -4  10  14      216.63      247.06     15.55 o
  -3  10  14       78.81       85.50      8.52 o
  -2  10  14      560.89      587.08     27.12 o
  -1  10  14        1.27       -2.50      5.21 o
   0  10  14       65.77       56.10      6.97 o
   1  10  14      374.53      350.45     12.86 o
   2  10  14       20.95       21.52      5.81 o
   3  10  14       28.83       33.61      6.14 o
   4  10  14        4.43        2.55      7.27 o
   5  10  14        4.79        7.24      7.33 o
   6  10  14      341.74      353.82     17.02 o
   7  10  14        9.44        2.59      8.33 o
  -9  11  14      122.47      143.42     14.70 o
  -8  11  14      249.29      253.48     30.67 o
  -7  11  14      188.49      183.14     15.79 o
  -6  11  14        9.71       15.40      7.94 o
  -5  11  14       26.74       27.44     12.75 o
  -4  11  14        2.80       -0.08      6.47 o
  -3  11  14        2.66        7.58      7.20 o
  -2  11  14       37.70       27.39      8.51 o
  -1  11  14        2.64       -0.84      6.67 o
   0  11  14      157.23      145.28     11.72 o
   1  11  14       43.78       54.33      8.66 o
   2  11  14      426.63      463.38     30.49 o
   3  11  14        6.90       -1.94      8.55 o
   4  11  14       96.35      115.02     11.40 o
   5  11  14      181.14      176.86     26.98 o
   6  11  14      206.37      245.22     15.25 o
  -6  12  14        2.15       11.37      7.87 o
  -5  12  14       58.41       55.67     10.58 o
  -4  12  14       24.91       16.08      8.21 o
  -3  12  14        8.11       25.24      8.55 o
  -2  12  14       80.83       89.09     11.84 o
  -1  12  14        0.27        0.22      6.79 o
   0  12  14      148.83      170.01     19.76 o
   1  12  14       29.22       30.37      9.15 o
   2  12  14        0.80       -2.95      6.52 o
   3  12  14      208.29      217.20     17.70 o
 -15   1  15       17.73        9.63      7.89 o
 -14   1  15      161.19      172.55     30.77 o
 -13   1  15      103.40       94.32     12.34 o
 -12   1  15      190.30      167.02     13.86 o
 -11   1  15       33.34       14.31     17.81 o
 -10   1  15     1767.77     1562.14     37.69 o
  -9   1  15      608.95      569.64     16.16 o
  -8   1  15      131.99      131.78      8.54 o
  -7   1  15        7.29        9.33      3.69 o
  -6   1  15      393.04      419.07     13.14 o
  -5   1  15      108.56      100.78      6.71 o
  -4   1  15     2200.62     2201.83     36.76 o
  -3   1  15     1033.27     1026.70     21.02 o
  -2   1  15     2810.69     2870.08     39.76 o
  -1   1  15      394.70      353.65     11.40 o
   0   1  15        0.17        2.86      3.88 o
   1   1  15        0.41        2.72      4.60 o
   2   1  15       14.51       18.06      4.76 o
   3   1  15       50.34       46.66      6.28 o
   4   1  15     1817.52     1712.13     32.54 o
   5   1  15     3345.92     3216.25     46.46 o
   6   1  15      596.19      589.46     19.92 o
   7   1  15      136.14      138.46     10.07 o
   8   1  15      244.74      248.82     12.86 o
   9   1  15      211.45      219.01     12.89 o
  10   1  15       84.80       76.46      9.34 o
  11   1  15       45.03       45.52      8.47 o
  12   1  15      284.22      287.61     14.98 o
 -15   2  15       61.58       85.95     12.17 o
 -14   2  15       75.72       82.05     24.85 o
 -13   2  15       12.92        4.23      6.76 o
 -12   2  15      135.22      132.07     12.66 o
 -11   2  15       63.97       72.01      9.78 o
 -10   2  15      247.09      265.79     12.46 o
  -9   2  15      141.27      102.22      9.38 o
  -8   2  15      308.52      334.01     12.26 o
  -7   2  15        3.60        7.46      4.22 o
  -6   2  15      248.87      314.76     10.13 o
  -5   2  15      447.72      469.76     12.20 o
  -4   2  15      779.51      784.48     16.32 o
  -3   2  15       25.00       26.60      5.38 o
  -2   2  15        5.58        5.06      4.04 o
  -1   2  15      378.75      353.36     13.19 o
   0   2  15       51.63       61.69      6.07 o
   1   2  15      214.39      206.91      9.34 o
   2   2  15       15.36        3.20      4.11 o
   3   2  15      188.39      210.34      9.91 o
   4   2  15     1872.87     1800.27     32.11 o
   5   2  15      911.31      848.05     19.63 o
   6   2  15        1.12        1.17      4.93 o
   7   2  15       15.18       27.32      6.34 o
   8   2  15       81.84       76.98      8.44 o
   9   2  15      209.10      220.59     12.74 o
  10   2  15      126.75      122.76     14.80 o
  11   2  15        2.56       -1.48      6.27 o
  12   2  15      172.01      187.42     18.41 o
 -15   3  15       97.88      118.65     25.35 o
 -14   3  15      164.45      189.46     19.35 o
 -13   3  15       22.76       15.18      8.34 o
 -12   3  15       20.63       13.71      7.00 o
 -11   3  15      428.76      460.41     19.67 o
 -10   3  15        6.70       11.05      5.43 o
  -9   3  15      290.60      299.27     12.20 o
  -8   3  15       28.76       40.34      7.23 o
  -7   3  15      477.43      453.66     14.26 o
  -6   3  15       80.78       83.15      6.27 o
  -5   3  15      185.37      176.07      8.51 o
  -4   3  15      443.60      439.81     12.26 o
  -3   3  15      715.66      649.92     37.28 o
  -2   3  15        0.95       -1.26      3.53 o
  -1   3  15       13.58        5.59      3.99 o
   0   3  15       94.45       84.19      6.75 o
   1   3  15      631.29      657.44     15.85 o
   2   3  15      192.67      179.35      9.29 o
   3   3  15      156.82      108.27      8.00 o
   4   3  15       35.39       68.24      7.17 o
   5   3  15        0.00       -1.59      4.56 o
   6   3  15       10.04        8.26      5.33 o
   7   3  15      176.18      178.52     10.89 o
   8   3  15      169.90      176.84     11.21 o
   9   3  15        2.49        6.58      6.54 o
  10   3  15        9.21        3.41      6.07 o
  11   3  15        4.71      -12.20      8.36 o
 -14   4  15       81.79       70.24     15.64 o
 -13   4  15        1.69        0.84      6.24 o
 -12   4  15        3.85       -2.82      5.90 o
 -11   4  15        6.70        8.88      4.53 o
 -10   4  15        4.67        5.71      7.07 o
  -9   4  15       55.06       52.51      5.82 o
  -8   4  15      111.65      125.81      7.57 o
  -7   4  15        1.53        0.07      3.43 o
  -6   4  15      205.02      219.54     10.39 o
  -5   4  15      426.91      392.76     11.72 o
  -4   4  15      307.85      303.60     14.43 o
  -3   4  15     4753.81     4640.56     59.02 o
  -2   4  15       22.82       25.95      5.09 o
  -1   4  15      614.14      570.04     14.56 o
   0   4  15      247.28      219.55     10.49 o
   1   4  15       20.86        9.84      4.61 o
   2   4  15      107.96       94.56      7.40 o
   3   4  15      707.01      720.97     17.07 o
   4   4  15      229.40      221.92     10.26 o
   5   4  15       87.09      109.20      8.53 o
   6   4  15       79.74       75.60      7.70 o
   7   4  15       79.62       68.26      7.59 o
   8   4  15       85.40       84.56      8.49 o
   9   4  15      250.07      285.16     14.14 o
  10   4  15      394.02      445.20     16.42 o
  11   4  15      183.28      235.39     25.41 o
 -14   5  15      176.58      192.03     16.26 o
 -13   5  15       14.54       13.34      7.74 o
 -12   5  15       31.43       38.19      9.38 o
 -11   5  15      314.50      293.79     19.07 o
 -10   5  15       27.73       20.75      5.13 o
  -9   5  15       87.38       54.78      8.06 o
  -8   5  15      142.02      128.98      8.37 o
  -7   5  15      190.35      192.16     10.36 o
  -6   5  15      893.71      922.70     20.37 o
  -5   5  15      989.29      987.39     16.59 o
  -4   5  15      333.17      313.93      9.27 o
  -3   5  15       20.04       24.70      4.16 o
  -2   5  15      253.31      253.36      8.74 o
  -1   5  15       96.64       82.91      5.64 o
   0   5  15      276.49      281.63      8.64 o
   1   5  15      156.85      147.44      8.34 o
   2   5  15      124.40       90.01      6.44 o
   3   5  15      384.13      365.30     10.37 o
   4   5  15      227.09      166.25      8.00 o
   5   5  15      104.49       97.90      6.88 o
   6   5  15        1.67        1.54      4.19 o
   7   5  15       29.76       20.82      5.41 o
   8   5  15        6.45       -3.68      7.00 o
   9   5  15      538.53      545.96     18.80 o
  10   5  15      170.79      186.65     12.14 o
  11   5  15      259.41      303.75     17.80 o
 -13   6  15       24.31       29.72     13.75 o
 -12   6  15        5.95       11.56      9.82 o
 -11   6  15        8.34       10.96      5.72 o
 -10   6  15       18.40       29.38      6.46 o
  -9   6  15      207.10      235.07     10.23 o
  -8   6  15      352.52      378.60     11.86 o
  -7   6  15        0.57        1.05      3.68 o
  -6   6  15      206.18      215.17      8.96 o
  -5   6  15      112.46       98.46      6.64 o
  -4   6  15      393.18      386.02     10.32 o
  -3   6  15     2712.86     2539.94     32.43 o
  -2   6  15      440.11      420.91     10.70 o
  -1   6  15      121.86      126.27      6.76 o
   0   6  15       94.80       87.27      5.83 o
   1   6  15       18.18       15.00      4.66 o
   2   6  15        6.12       11.54      4.04 o
   3   6  15        0.39        0.84      3.71 o
   4   6  15       26.68       19.33      4.51 o
   5   6  15       35.99       15.80      4.55 o
   6   6  15      177.31      146.29      8.43 o
   7   6  15        2.70        0.08      4.41 o
   8   6  15        0.62       -2.18      5.90 o
   9   6  15        5.42        4.52      8.13 o
  10   6  15        2.81       -4.10     10.19 o
 -13   7  15      107.92      115.96     19.48 o
 -12   7  15       50.07       64.76      8.59 o
 -11   7  15       29.50       32.99      7.00 o
 -10   7  15       27.40       41.39     14.07 o
  -9   7  15      290.51      276.00     12.92 o
  -8   7  15        9.25       10.50      9.49 o
  -7   7  15      177.04      194.65     10.83 o
  -6   7  15        4.86       12.34      5.03 o
  -5   7  15      300.48      290.13     13.59 o
  -4   7  15      858.10      823.54     20.32 o
  -3   7  15      398.41      355.69     11.89 o
  -2   7  15      197.42      195.47      9.23 o
  -1   7  15      113.82      110.87      7.81 o
   0   7  15       62.25       64.59      6.57 o
   1   7  15      240.16      215.42      9.93 o
   2   7  15      320.89      271.20     12.04 o
   3   7  15        0.74       -1.37      8.02 o
   4   7  15      310.81      301.49     11.70 o
   5   7  15       57.99       41.97      9.02 o
   6   7  15       53.82       66.46      6.62 o
   7   7  15       65.31       66.78      8.62 o
   8   7  15      101.99      115.40     10.30 o
   9   7  15       96.04      119.50      8.73 o
 -12   8  15      219.46      311.12     15.20 o
 -11   8  15        3.09       12.80      6.27 o
 -10   8  15      522.86      574.17     18.97 o
  -9   8  15      202.28      188.45     14.09 o
  -8   8  15       14.69       20.66      5.82 o
  -7   8  15      319.05      320.83     13.84 o
  -6   8  15      354.61      371.41     14.20 o
  -5   8  15        0.13        4.27      4.90 o
  -4   8  15      183.86      202.35     15.50 o
  -3   8  15      117.10      105.46      7.98 o
  -2   8  15        3.53        2.43      4.53 o
  -1   8  15      435.90      423.71     14.50 o
   0   8  15       44.85       45.48      6.05 o
   1   8  15        6.87        5.49      5.88 o
   2   8  15        0.58       -0.27      4.37 o
   3   8  15       32.62       26.40      5.73 o
   4   8  15       52.29       46.41      8.48 o
   5   8  15      241.87      230.98     11.16 o
   6   8  15        8.49       11.22      6.14 o
   7   8  15       11.98       14.72      7.96 o
   8   8  15       30.67       35.19     11.04 o
   9   8  15      105.54      131.06     10.88 o
 -11   9  15      120.66      160.75     12.34 o
 -10   9  15        2.74        1.36      6.92 o
  -9   9  15      116.32      125.01     10.61 o
  -8   9  15      607.96      665.50     20.41 o
  -7   9  15      317.34      306.95     13.83 o
  -6   9  15       23.63       18.10      8.17 o
  -5   9  15      138.51      135.75     10.32 o
  -4   9  15      176.24      185.10     11.51 o
  -3   9  15       25.20       32.31     12.42 o
  -2   9  15       22.37       21.97      7.26 o
  -1   9  15        0.14        4.90      4.85 o
   0   9  15      102.62       94.37      8.07 o
   1   9  15        9.87        4.51      4.96 o
   2   9  15       82.60       86.70      7.89 o
   3   9  15       66.88       74.43      7.55 o
   4   9  15       53.33       66.59      8.15 o
   5   9  15       67.30       82.61      8.35 o
   6   9  15      473.07      498.07     16.23 o
   7   9  15       21.46       34.79      6.97 o
   8   9  15       57.26       91.41      9.59 o
 -10  10  15       82.64      111.64     10.85 o
  -9  10  15        1.13        5.34      6.56 o
  -8  10  15       45.90       44.51      7.77 o
  -7  10  15      199.29      208.72     13.17 o
  -6  10  15      311.46      312.66     18.33 o
  -5  10  15        9.73       23.08      6.51 o
  -4  10  15      172.75      162.72     15.79 o
  -3  10  15        7.00        6.09      4.49 o
  -2  10  15      218.14      211.49     14.13 o
  -1  10  15       17.69       15.82      6.40 o
   0  10  15       35.42       31.92      5.53 o
   1  10  15       99.80       95.28     10.34 o
   2  10  15      145.23      151.90     12.08 o
   3  10  15        3.12       -2.78      5.91 o
   4  10  15       72.30       56.24     20.59 o
   5  10  15        5.56        1.45      8.25 o
   6  10  15       11.57       16.49     11.86 o
  -8  11  15       60.50       68.43     11.61 o
  -7  11  15        0.17       12.49      8.01 o
  -6  11  15       35.09       32.64      9.08 o
  -5  11  15       26.29       25.42      8.55 o
  -4  11  15      181.88      212.57     16.27 o
  -3  11  15      138.61      143.75     22.94 o
  -2  11  15       31.73       33.19      9.82 o
  -1  11  15      251.31      279.01     17.17 o
   0  11  15        0.47       -4.82     12.42 o
   1  11  15       77.40       80.91      9.98 o
   2  11  15      156.48      162.00     12.88 o
   3  11  15        3.87       -2.86     10.18 o
   4  11  15       66.37       65.80     10.05 o
   5  11  15      166.19      165.60     13.85 o
  -5  12  15       37.39       67.75     11.36 o
  -4  12  15       34.60       39.77      9.57 o
  -3  12  15        0.19        1.87      7.52 o
  -2  12  15       13.09       18.25      8.17 o
  -1  12  15      355.59      340.45     19.34 o
   0  12  15        4.69        5.29      7.50 o
   1  12  15        1.52       -4.22     12.67 o
   2  12  15       84.32       92.49     11.24 o
 -15   0  16       29.91        3.86     10.44 o
 -14   0  16      472.04      418.84     29.33 o
 -13   0  16       20.25        7.69     10.11 o
 -12   0  16       38.83       17.45     10.47 o
 -11   0  16     1956.72     1656.69     57.34 o
 -10   0  16       22.96       19.71     10.40 o
  -9   0  16      252.73      230.65     21.86 o
  -8   0  16      551.20      561.49     19.02 o
  -7   0  16      181.46      213.85     12.30 o
  -6   0  16      114.49      113.54     10.17 o
  -5   0  16       33.45       51.39     10.64 o
  -4   0  16      294.86      282.10     14.46 o
  -3   0  16     7184.77     6824.61    116.79 o
  -2   0  16     3389.48     3241.46     62.81 o
  -1   0  16      663.10      645.82     22.30 o
   0   0  16      384.51      383.49     17.51 o
   1   0  16       11.56        7.88     11.38 o
   2   0  16     1351.32     1258.84     45.36 o
   3   0  16     1560.28     1327.22     35.50 o
   4   0  16       38.45       21.89      7.62 o
   5   0  16       34.40       27.66     17.96 o
   6   0  16        0.62       -4.96      7.49 o
   7   0  16      215.23      204.30     16.74 o
   8   0  16       30.95       26.97      9.54 o
   9   0  16      160.14      142.60     15.80 o
  10   0  16       14.08       18.11      9.95 o
  11   0  16      130.76      148.24     17.38 o
 -15   1  16      303.82      393.00     21.04 o
 -14   1  16        0.04        4.94      7.09 o
 -13   1  16        3.00       -7.83      7.13 o
 -12   1  16        3.08       -7.71      5.86 o
 -11   1  16       21.66       23.53      8.37 o
 -10   1  16      115.92       80.99     10.29 o
  -9   1  16       86.25       73.61      8.59 o
  -8   1  16      207.56      223.37     10.54 o
  -7   1  16       15.12       11.31      4.04 o
  -6   1  16      614.87      631.31     16.88 o
  -5   1  16     1017.06      987.60     19.03 o
  -4   1  16     4625.20     4518.49     70.74 o
  -3   1  16      145.50      141.65      8.24 o
  -2   1  16      499.47      468.19     13.28 o
  -1   1  16        3.54        1.73      4.09 o
   0   1  16       51.97       35.95      5.53 o
   1   1  16       63.70       61.49      7.51 o
   2   1  16      182.39      138.95     10.16 o
   3   1  16        1.58       -0.49      4.63 o
   4   1  16      132.12      155.15      9.91 o
   5   1  16      174.67      129.70      9.38 o
   6   1  16       40.62       35.85      6.89 o
   7   1  16      925.65      936.36     22.27 o
   8   1  16      299.13      297.04     14.04 o
   9   1  16        0.10       -7.69     10.77 o
  10   1  16       29.66       34.12     10.97 o
  11   1  16        3.87       -4.38      6.35 o
 -15   2  16       86.90       78.86     16.42 o
 -14   2  16      124.81      141.03     14.29 o
 -13   2  16       84.11       71.25     10.83 o
 -12   2  16      115.14       71.73     10.38 o
 -11   2  16        0.15       -0.73      6.07 o
 -10   2  16      197.34      199.70     23.84 o
  -9   2  16      199.76      162.19     16.94 o
  -8   2  16       65.34       62.41      6.87 o
  -7   2  16      301.72      249.48     26.15 o
  -6   2  16       57.02       57.06      5.72 o
  -5   2  16      697.92      664.70     15.14 o
  -4   2  16      101.55       95.83      7.85 o
  -3   2  16        2.64        4.18      4.16 o
  -2   2  16      580.80      550.85     14.30 o
  -1   2  16       18.55       10.36      4.43 o
   0   2  16       50.66       49.81      6.52 o
   1   2  16      102.36       93.41      7.54 o
   2   2  16      585.60      554.01     17.63 o
   3   2  16      279.81      242.55     10.83 o
   4   2  16      987.03     1060.66     22.22 o
   5   2  16       30.93       42.17      6.77 o
   6   2  16      588.25      562.16     16.62 o
   7   2  16       57.66       59.18      7.65 o
   8   2  16      267.54      283.53     13.16 o
   9   2  16       25.80       14.46      6.89 o
  10   2  16      174.56      178.54     15.43 o
  11   2  16       18.61       22.45      8.68 o
 -14   3  16        0.02        0.81      7.11 o
 -13   3  16       24.06       27.22      8.60 o
 -12   3  16       61.34       58.52      9.57 o
 -11   3  16       28.93       10.08      7.05 o
 -10   3  16      109.36      112.55     10.98 o
  -9   3  16        1.23        7.93      4.71 o
  -8   3  16      463.01      381.93     24.57 o
  -7   3  16      161.99      167.41      9.80 o
  -6   3  16       16.08       20.42      8.39 o
  -5   3  16        5.11        5.77      4.14 o
  -4   3  16      195.83      190.55     10.26 o
  -3   3  16     3310.15     3220.45     50.37 o
  -2   3  16       46.33       54.79      6.91 o
  -1   3  16       93.48       69.57      6.70 o
   0   3  16       56.19       53.45      6.11 o
   1   3  16        3.78        5.49      4.32 o
   2   3  16      437.48      450.60     15.34 o
   3   3  16       23.31       18.71      7.79 o
   4   3  16      596.52      560.75     15.86 o
   5   3  16       11.62        7.32      5.47 o
   6   3  16      392.89      360.65     13.72 o
   7   3  16       67.93       63.95      7.90 o
   8   3  16       96.85       82.87      8.82 o
   9   3  16      510.83      517.20     17.54 o
  10   3  16       99.32      118.72     10.66 o
  11   3  16       57.83       61.66      9.54 o
 -14   4  16       60.64       58.99     16.45 o
 -13   4  16       15.52        5.79      7.05 o
 -12   4  16      204.94      186.68     18.93 o
 -11   4  16       43.79       25.51      7.04 o
 -10   4  16      142.67       99.31     11.02 o
  -9   4  16       92.12       74.07      7.70 o
  -8   4  16      134.06      127.57      9.28 o
  -7   4  16       67.00       57.28      6.96 o
  -6   4  16      185.56      188.74     10.09 o
  -5   4  16        0.41        2.44      3.88 o
  -4   4  16      615.68      581.59     14.77 o
  -3   4  16     2760.96     2751.45     41.69 o
  -2   4  16     4262.77     4376.26     57.13 o
  -1   4  16       14.95        2.02      4.26 o
   0   4  16        0.02       -2.99      3.93 o
   1   4  16        5.09       -0.06      4.06 o
   2   4  16        0.22        0.13      4.30 o
   3   4  16      261.97      185.17     16.56 o
   4   4  16     4304.30     4223.05     59.72 o
   5   4  16      535.53      520.71     15.64 o
   6   4  16      132.13      126.79      9.49 o
   7   4  16       28.95       32.46      9.96 o
   8   4  16        0.54       -3.38      5.73 o
   9   4  16       91.28       91.76      9.42 o
  10   4  16        1.91        5.27      8.69 o
 -14   5  16       18.02        6.08      7.81 o
 -13   5  16       30.81       21.21      8.76 o
 -12   5  16        0.00       -4.42      6.34 o
 -11   5  16        1.44        3.17      6.61 o
 -10   5  16      808.79      727.45     25.12 o
  -9   5  16      632.71      629.54     19.22 o
  -8   5  16       24.49       24.55      5.63 o
  -7   5  16       54.02       41.94      6.33 o
  -6   5  16      584.78      592.90     22.81 o
  -5   5  16     1298.78     1291.07     26.58 o
  -4   5  16     2060.07     2007.18     36.52 o
  -3   5  16      257.29      270.62     10.65 o
  -2   5  16      279.43      240.39     11.07 o
  -1   5  16      398.70      379.17     13.58 o
   0   5  16       45.12       44.76      5.97 o
   1   5  16      281.82      249.10     10.51 o
   2   5  16       88.41       56.09      6.52 o
   3   5  16      108.13      112.53      8.45 o
   4   5  16     1100.95      997.40     25.20 o
   5   5  16       79.36       82.95      7.87 o
   6   5  16       51.52       34.29      6.48 o
   7   5  16       34.97       49.37      9.26 o
   8   5  16        0.91       -2.52     10.05 o
   9   5  16      271.77      300.78     14.03 o
  10   5  16      291.43      312.10     14.80 o
 -13   6  16        1.32      -12.16      9.14 o
 -12   6  16        0.05        7.73      7.10 o
 -11   6  16       10.59       12.74      7.47 o
 -10   6  16       55.77       58.84      9.78 o
  -9   6  16        0.11        8.80      6.62 o
  -8   6  16      521.60      488.45     19.33 o
  -7   6  16      119.36      114.93      9.10 o
  -6   6  16      365.90      326.69     12.96 o
  -5   6  16      392.95      369.36     13.39 o
  -4   6  16        2.35        3.63      5.73 o
  -3   6  16     1198.08     1156.84     22.05 o
  -2   6  16      576.01      469.31     32.61 o
  -1   6  16      198.71      177.82      9.29 o
   0   6  16       26.98       34.06      5.63 o
   1   6  16       56.80       50.24      6.24 o
   2   6  16        4.87        3.31      4.56 o
   3   6  16      206.86      169.83      9.88 o
   4   6  16      108.94       86.78      7.82 o
   5   6  16        0.48       -0.74      4.71 o
   6   6  16        5.24        0.47      5.48 o
   7   6  16       23.36       21.01     11.92 o
   8   6  16        4.43        5.35      5.77 o
   9   6  16      320.48      368.36     27.11 o
 -12   7  16      225.75      273.40     40.62 o
 -11   7  16      230.95      259.71     35.33 o
 -10   7  16      106.91      113.82     12.45 o
  -9   7  16      759.27      768.50     27.02 o
  -8   7  16      210.65      167.02     19.29 o
  -7   7  16       75.13       63.52      9.64 o
  -6   7  16        9.26        2.69      6.07 o
  -5   7  16       91.37       71.96      9.84 o
  -4   7  16      304.67      279.43     15.56 o
  -3   7  16      214.28      216.16     12.83 o
  -2   7  16        0.50       -4.50     13.01 o
  -1   7  16      528.85      467.07     17.16 o
   0   7  16      168.44      153.56     11.32 o
   1   7  16       53.99       59.66      9.34 o
   2   7  16       47.03       39.11      7.66 o
   3   7  16        1.97        3.17      5.96 o
   4   7  16       34.64       37.40      9.60 o
   5   7  16       36.27       29.68     13.41 o
   6   7  16        0.56       -4.03     14.68 o
   7   7  16        6.16        4.24      7.93 o
   8   7  16       10.74        7.39     23.04 o
   9   7  16       33.13       35.91     15.22 o
 -11   8  16        4.07       16.12      8.07 o
 -10   8  16       28.87       45.09      9.45 o
  -9   8  16        0.44       11.18      8.72 o
  -8   8  16       41.44       51.18      9.60 o
  -7   8  16      384.83      389.87     19.34 o
  -6   8  16       41.53       37.04      8.72 o
  -5   8  16       63.88       71.35     10.29 o
  -4   8  16        8.32        9.67      6.67 o
  -3   8  16        0.11        5.26      6.28 o
  -2   8  16       14.18        2.41      6.85 o
  -1   8  16        0.34       -7.66     10.41 o
   0   8  16        2.01       -1.76      9.66 o
   1   8  16       96.71      106.35     10.81 o
   2   8  16       61.20       73.55      9.18 o
   3   8  16       16.38       12.23      6.79 o
   4   8  16       52.48       47.11      8.66 o
   5   8  16      253.89      249.25     16.71 o
   6   8  16       48.74       49.48     11.21 o
   7   8  16       35.13       39.10     23.10 o
   8   8  16       22.24       24.58     10.36 o
 -10   9  16       16.54       15.91      8.33 o
  -9   9  16        3.59        4.02      7.54 o
  -8   9  16       17.52       15.13      8.00 o
  -7   9  16      472.23      464.42     21.47 o
  -6   9  16        9.21        3.45      6.92 o
  -5   9  16      429.40      417.63     19.73 o
  -4   9  16      293.13      271.36     19.85 o
  -3   9  16       62.29       92.35     11.12 o
  -2   9  16       50.43       27.44     11.42 o
  -1   9  16        1.05        0.04      6.25 o
   0   9  16       42.86       31.08      9.14 o
   1   9  16       60.60       38.96      7.85 o
   2   9  16      127.12      137.96     11.76 o
   3   9  16       10.17       11.63     11.51 o
   4   9  16       22.55       11.63      8.23 o
   5   9  16      266.67      311.21     15.89 o
   6   9  16        0.08       -3.97     15.59 o
   7   9  16        5.81       -2.36     13.19 o
  -9  10  16       24.26       35.06      9.75 o
  -8  10  16       69.80       67.15     12.33 o
  -7  10  16      123.62      118.03     13.34 o
  -6  10  16       42.99       31.26     10.97 o
  -5  10  16       95.99       76.88     11.33 o
  -4  10  16        0.35       -1.81      6.61 o
  -3  10  16       10.84       22.93      6.40 o
  -2  10  16       81.17       90.61     10.69 o
  -1  10  16      200.80      182.11     23.78 o
   0  10  16       21.38       20.05      6.87 o
   1  10  16      154.49      165.77     17.37 o
   2  10  16      514.89      554.74     20.15 o
   3  10  16        8.18        5.32     11.77 o
   4  10  16       24.23       15.45      7.27 o
   5  10  16       64.86       56.29     20.77 o
  -7  11  16      477.75      510.16     34.72 o
  -6  11  16       31.30       26.95     13.13 o
  -5  11  16      281.46      310.31     27.67 o
  -4  11  16        0.21       14.28      9.37 o
  -3  11  16       58.12       62.23     15.30 o
  -2  11  16        0.97       -1.89      9.77 o
  -1  11  16       97.68      126.07     27.15 o
   0  11  16        5.54       -1.10     13.38 o
   1  11  16      102.42       91.45     10.79 o
   2  11  16      138.88      133.78     16.41 o
   3  11  16       98.17       93.91     20.21 o
  -3  12  16       95.72      113.89     13.37 o
  -2  12  16      126.43      112.54     19.80 o
  -1  12  16       52.30       63.01     10.91 o
 -14   1  17       88.23       86.43     12.11 o
 -13   1  17      164.99      136.33     14.62 o
 -12   1  17       44.65       37.43      8.79 o
 -11   1  17      321.68      351.01     26.05 o
 -10   1  17       55.16       24.57     11.54 o
  -9   1  17       27.45       26.02      7.69 o
  -8   1  17       37.76       41.65      7.23 o
  -7   1  17        3.26        5.18      3.91 o
  -6   1  17      961.28     1040.00     23.22 o
  -5   1  17     3107.42     2922.40     41.17 o
  -4   1  17     6959.90     6831.18     83.26 o
  -3   1  17       14.21       10.62      4.91 o
  -2   1  17        2.35       -0.20      4.46 o
  -1   1  17       44.52       60.34      6.57 o
   0   1  17       33.19       22.24      5.51 o
   1   1  17       26.84       26.16      5.58 o
   2   1  17      486.29      395.78     13.40 o
   3   1  17        6.91       -2.09      4.65 o
   4   1  17      651.62      591.03     16.80 o
   5   1  17      134.49      109.98      8.97 o
   6   1  17        0.22       -3.49      4.97 o
   7   1  17       23.15       30.47      7.14 o
   8   1  17        7.73       -0.97      5.99 o
   9   1  17        1.62        1.74      6.07 o
  10   1  17       59.89       43.51      8.54 o
 -14   2  17       16.08       16.48      8.73 o
 -13   2  17      159.53      148.96     14.65 o
 -12   2  17       11.01       12.42      7.27 o
 -11   2  17      874.53      796.33     27.83 o
 -10   2  17      204.68      191.05     14.61 o
  -9   2  17      253.00      199.44     17.13 o
  -8   2  17        0.80       -5.93      4.21 o
  -7   2  17       75.35       52.43      8.50 o
  -6   2  17      823.43      793.33     17.14 o
  -5   2  17     3079.09     3009.01     43.63 o
  -4   2  17     3490.97     3499.34     54.43 o
  -3   2  17        1.85       -1.65      4.27 o
  -2   2  17      575.95      574.13     15.05 o
  -1   2  17       18.50       15.50      4.99 o
   0   2  17       22.07        4.94      4.58 o
   1   2  17      297.72      299.95     11.75 o
   2   2  17       64.31       56.67      6.78 o
   3   2  17        7.28        3.41      4.88 o
   4   2  17      175.08      133.82      9.55 o
   5   2  17       33.37       29.91      6.27 o
   6   2  17        2.87        1.82      5.24 o
   7   2  17        2.47       -0.39      8.18 o
   8   2  17      129.41      122.07     10.46 o
   9   2  17      153.72      160.57     11.85 o
  10   2  17       32.44       31.40     15.52 o
 -14   3  17       55.82       71.00     25.31 o
 -13   3  17        0.02        2.50      7.17 o
 -12   3  17      251.21      209.97     16.26 o
 -11   3  17        1.90       -2.01      5.85 o
 -10   3  17        0.23        4.93      4.87 o
  -9   3  17      705.89      701.74     19.25 o
  -8   3  17        0.34        4.17      4.49 o
  -7   3  17      177.55      152.09     14.52 o
  -6   3  17      320.17      321.05     10.98 o
  -5   3  17      103.13      124.37      8.03 o
  -4   3  17       11.21        7.04      4.71 o
  -3   3  17      383.38      359.27     13.45 o
  -2   3  17     1427.19     1417.73     25.16 o
  -1   3  17      421.76      384.15     13.27 o
   0   3  17       51.72       35.51      5.85 o
   1   3  17      150.23      126.06      8.57 o
   2   3  17       93.32       93.37      7.98 o
   3   3  17      554.11      599.03     18.80 o
   4   3  17       36.34       32.85      6.22 o
   5   3  17      135.30      126.83      9.57 o
   6   3  17      214.71      207.86     17.74 o
   7   3  17       15.51       16.55      6.35 o
   8   3  17        4.52        9.10      7.06 o
   9   3  17      785.52      927.21     23.88 o
  10   3  17      191.38      212.67     14.41 o
 -14   4  17        8.41        1.53      7.66 o
 -13   4  17        0.65       -1.22      6.69 o
 -12   4  17        1.60        6.51      7.30 o
 -11   4  17       21.39       35.86      8.60 o
 -10   4  17      197.26      182.24     14.33 o
  -9   4  17      125.71      126.02      9.66 o
  -8   4  17        2.63       -1.36      4.63 o
  -7   4  17       52.52       58.91      7.12 o
  -6   4  17        2.73        4.69      5.74 o
  -5   4  17        7.05        8.87      4.52 o
  -4   4  17     1015.41      956.86     19.72 o
  -3   4  17      200.29      146.43      8.76 o
  -2   4  17      438.95      452.95     13.65 o
  -1   4  17       15.44       11.79      4.99 o
   0   4  17       54.74       69.79      6.94 o
   1   4  17        7.00        5.77      4.74 o
   2   4  17      300.32      217.69     10.61 o
   3   4  17      510.31      449.47     19.78 o
   4   4  17      494.78      499.54     19.41 o
   5   4  17       40.66       35.41      6.91 o
   6   4  17       47.92       50.79      7.39 o
   7   4  17       58.52       65.62      8.26 o
   8   4  17      132.80      126.30     17.52 o
   9   4  17      399.87      439.13     19.19 o
  10   4  17       38.52       43.20     13.82 o
 -13   5  17       23.18       18.15      8.06 o
 -12   5  17        3.85        5.43     12.70 o
 -11   5  17        4.32        6.67      6.60 o
 -10   5  17      401.02      405.37     15.47 o
  -9   5  17        0.22        1.22      4.87 o
  -8   5  17      303.96      295.12     12.99 o
  -7   5  17       37.34       32.87      6.00 o
  -6   5  17        2.64       -2.50      4.37 o
  -5   5  17       11.79        8.83      5.69 o
  -4   5  17      683.01      655.61     16.17 o
  -3   5  17      169.51      167.01      9.35 o
  -2   5  17        5.07        0.64      5.54 o
  -1   5  17       96.26      101.67      7.88 o
   0   5  17       56.53       45.86      6.24 o
   1   5  17       44.94        9.81      4.70 o
   2   5  17       36.83       38.20      6.37 o
   3   5  17       62.86       56.42      6.89 o
   4   5  17      715.67      740.99     18.78 o
   5   5  17      185.08      193.61     11.20 o
   6   5  17      468.49      458.80     15.52 o
   7   5  17       13.78        8.38      6.99 o
   8   5  17       23.18       18.71      9.32 o
   9   5  17      102.26      142.74     11.37 o
 -13   6  17       27.20       27.04     12.82 o
 -12   6  17      143.57      158.77     14.83 o
 -11   6  17      116.60      125.99     20.49 o
 -10   6  17      176.53      150.31     13.73 o
  -9   6  17        7.78       11.64      7.28 o
  -8   6  17      128.91      116.06     20.41 o
  -7   6  17       40.78       39.52      8.38 o
  -6   6  17       81.08       65.41      7.44 o
  -5   6  17      305.55      330.80     13.20 o
  -4   6  17       10.24       12.86      5.11 o
  -3   6  17      139.17      125.66      8.57 o
  -2   6  17       81.95       75.43      8.19 o
  -1   6  17       37.56       20.80      5.45 o
   0   6  17        1.50       -3.15      5.79 o
   1   6  17       16.21        5.63      4.94 o
   2   6  17      519.06      482.59     18.51 o
   3   6  17       35.25       13.59      5.33 o
   4   6  17      193.71      164.12     10.34 o
   5   6  17       92.43       80.15      8.27 o
   6   6  17      173.04      193.64     19.26 o
   7   6  17       23.46       35.13      7.08 o
   8   6  17       57.85       75.73      9.09 o
   9   6  17      332.77      408.60     20.92 o
 -12   7  17        5.44       14.96      8.50 o
 -11   7  17       26.74       24.19      8.62 o
 -10   7  17      220.41      170.14     15.00 o
  -9   7  17      227.53      241.24     16.78 o
  -8   7  17       66.60       74.07     10.75 o
  -7   7  17       77.27       67.25     10.21 o
  -6   7  17      174.09      181.86     19.58 o
  -5   7  17      115.06      115.75     18.55 o
  -4   7  17       26.97       32.86      8.19 o
  -3   7  17      137.29      132.22     11.11 o
  -2   7  17      801.05      746.51     22.11 o
  -1   7  17        0.10       -7.36      7.14 o
   0   7  17        0.64       -2.74      6.01 o
   1   7  17        4.54       -1.27      6.01 o
   2   7  17       37.93       43.79     13.61 o
   3   7  17      207.58      213.05     14.13 o
   4   7  17      849.99      874.96     25.18 o
   5   7  17       79.66       67.49     10.62 o
   6   7  17        0.13       -2.45      8.24 o
   7   7  17      166.87      201.31     15.00 o
   8   7  17      117.33      158.07     23.99 o
 -11   8  17      227.89      248.05     33.47 o
 -10   8  17        0.59        2.36      7.22 o
  -9   8  17        7.45       18.58      8.20 o
  -8   8  17      196.29      232.01     26.07 o
  -7   8  17      104.35      130.10     13.29 o
  -6   8  17      233.61      239.26     16.77 o
  -5   8  17        5.21        1.29      6.63 o
  -4   8  17       48.18       50.49      9.38 o
  -3   8  17      118.63       97.24     20.21 o
  -2   8  17       51.99       54.53      8.71 o
  -1   8  17       89.42       89.78     10.21 o
   0   8  17       35.26       13.91     10.51 o
   1   8  17        5.92        6.70      8.18 o
   2   8  17       72.54      102.80     13.69 o
   3   8  17       33.27       31.13     17.19 o
   4   8  17      729.08      747.65     23.85 o
   5   8  17      112.38      144.48     12.93 o
   6   8  17        1.36       -0.23      6.78 o
   7   8  17      104.98      108.02     21.67 o
 -10   9  17        8.91        0.70      7.99 o
  -9   9  17        0.04       -6.82      6.91 o
  -8   9  17        2.61        8.75      7.74 o
  -7   9  17      358.82      367.91     19.91 o
  -6   9  17      131.57      158.02     14.99 o
  -5   9  17       54.68       67.58     10.80 o
  -4   9  17       67.34       88.61     11.26 o
  -3   9  17      698.97      623.16     24.08 o
  -2   9  17        3.68        8.14      6.97 o
  -1   9  17      347.75      342.47     18.46 o
   0   9  17       66.51       77.94     15.56 o
   1   9  17       58.87       74.84     15.96 o
   2   9  17      121.91      141.54     12.32 o
   3   9  17      463.29      466.58     19.06 o
   4   9  17        8.00        5.36      7.63 o
   5   9  17       83.74       89.89     10.87 o
   6   9  17       13.65       17.62     12.99 o
  -8  10  17       64.74       68.13     11.83 o
  -7  10  17      122.12      134.62     27.08 o
  -6  10  17        1.57       -1.34      7.06 o
  -5  10  17      147.13      159.18     17.59 o
  -4  10  17       36.57       51.09     10.06 o
  -3  10  17        0.28        7.52      8.58 o
  -2  10  17      146.22      139.50     13.70 o
  -1  10  17       35.68       38.02      9.10 o
   0  10  17      132.71      164.05     13.13 o
   1  10  17       65.23       74.30     10.60 o
   2  10  17      176.60      252.15     14.83 o
   3  10  17      376.06      421.99     18.73 o
   4  10  17        2.35        1.43     13.67 o
  -6  11  17       35.06       35.07     14.69 o
  -5  11  17       99.26      104.95     19.08 o
  -4  11  17       25.11       22.85     13.22 o
  -3  11  17       73.20       89.07     18.14 o
  -2  11  17        5.49       13.52     11.48 o
  -1  11  17       58.59       79.68     17.22 o
   0  11  17       25.66       26.79     42.42 o
   1  11  17        1.79        3.12      9.78 o
   2  11  17      180.01      182.56     19.04 o
 -14   0  18       87.74       90.67     17.78 o
 -13   0  18       66.89       70.94     16.43 o
 -12   0  18       10.91       24.26     11.50 o
 -11   0  18       14.11       17.07     10.62 o
 -10   0  18       48.75       39.00     12.18 o
  -9   0  18       91.82       81.43     14.63 o
  -8   0  18      639.67      652.85     33.36 o
  -7   0  18      578.87      574.01     20.66 o
  -6   0  18     1205.26     1204.72     31.68 o
  -5   0  18      358.55      323.94     15.85 o
  -4   0  18     2095.92     2104.09     46.54 o
  -3   0  18      582.67      556.51     20.80 o
  -2   0  18        5.36        2.25      6.45 o
  -1   0  18       19.23       10.93      7.14 o
   0   0  18       35.27       25.64      7.99 o
   1   0  18       77.53       45.86      9.39 o
   2   0  18      627.34      504.40     21.61 o
   3   0  18     1222.86     1021.31     69.88 o
   4   0  18       90.72       77.01     16.03 o
   5   0  18       50.05       59.39     10.90 o
   6   0  18       60.43       77.33     12.06 o
   7   0  18       38.18       24.38      9.68 o
   8   0  18      516.18      610.01     27.22 o
   9   0  18      529.17      591.25     27.98 o
  10   0  18      264.82      296.86     21.48 o
 -14   1  18        0.06       -3.10      7.13 o
 -13   1  18       99.58      100.59     16.97 o
 -12   1  18       25.69        2.73      6.97 o
 -11   1  18       64.35       60.31     10.17 o
 -10   1  18      247.06      217.40     15.86 o
  -9   1  18       55.02       46.62     14.65 o
  -8   1  18       96.51      100.84     10.37 o
  -7   1  18       80.73       72.86      6.52 o
  -6   1  18      389.09      386.16     12.07 o
  -5   1  18      141.37      136.62      8.31 o
  -4   1  18      616.63      586.48     15.30 o
  -3   1  18       68.08       60.17      6.61 o
  -2   1  18      170.47      153.54      9.17 o
  -1   1  18       21.75       13.98      7.50 o
   0   1  18       42.22       38.04      6.17 o
   1   1  18       29.80       23.04      5.87 o
   2   1  18      960.75      776.95     19.65 o
   3   1  18       38.07       15.02      5.75 o
   4   1  18      259.23      205.80     11.26 o
   5   1  18        0.72       -3.10      5.04 o
   6   1  18       13.55        8.38      6.53 o
   7   1  18        5.95        6.25      6.04 o
   8   1  18       67.56       67.97      9.93 o
   9   1  18       66.15       69.67      9.39 o
  10   1  18      165.25      186.65     13.56 o
 -14   2  18       95.38      104.33     13.45 o
 -13   2  18       12.55       26.31      9.23 o
 -12   2  18      280.66      290.10     23.52 o
 -11   2  18       74.30       61.85     10.29 o
 -10   2  18       11.20        3.53      6.50 o
  -9   2  18        1.52        1.83      7.30 o
  -8   2  18      180.66      174.84     10.55 o
  -7   2  18        0.23        2.52      7.03 o
  -6   2  18      889.81      852.14     23.90 o
  -5   2  18     2111.53     2148.53     33.52 o
  -4   2  18        0.42       10.24      5.87 o
  -3   2  18      250.38      234.05     10.50 o
  -2   2  18      230.86      226.98     15.17 o
  -1   2  18      154.75      146.52      9.06 o
   0   2  18      176.09      140.57      9.07 o
   1   2  18        0.23        3.41      4.73 o
   2   2  18     1185.59     1027.73     21.98 o
   3   2  18      182.37      180.10     10.79 o
   4   2  18      168.32      137.93      9.86 o
   5   2  18      145.46      129.55      9.85 o
   6   2  18       13.13        5.37      5.57 o
   7   2  18        4.55        4.74      6.22 o
   8   2  18       27.51       19.71      7.04 o
   9   2  18      566.50      640.05     23.98 o
  10   2  18      143.53      171.41     13.02 o
 -13   3  18       80.19       61.47     11.11 o
 -12   3  18        1.98        5.11      7.14 o
 -11   3  18      350.40      301.99     17.33 o
 -10   3  18       52.29       53.42      7.38 o
  -9   3  18       44.52       28.92      7.82 o
  -8   3  18        0.13       -3.99      4.24 o
  -7   3  18       29.18       24.92      5.76 o
  -6   3  18      555.69      543.74     16.89 o
  -5   3  18      420.91      448.60     13.37 o
  -4   3  18       88.53       89.37      7.43 o
  -3   3  18      279.21      269.68     10.93 o
  -2   3  18       94.89       77.46      7.39 o
  -1   3  18        3.34       -1.91      4.29 o
   0   3  18       18.49        4.57      7.34 o
   1   3  18        8.34        0.19      4.62 o
   2   3  18      720.84      561.85     16.02 o
   3   3  18     1578.29     1434.11     27.53 o
   4   3  18        0.31       -4.82      5.28 o
   5   3  18        0.63       -1.62      6.73 o
   6   3  18       35.58       42.50      7.43 o
   7   3  18      211.16      217.75     12.85 o
   8   3  18      181.03      204.70     13.13 o
   9   3  18      178.06      220.18     23.02 o
 -13   4  18       16.19       20.79      8.74 o
 -12   4  18      259.43      273.65     18.91 o
 -11   4  18        1.47        7.23      7.67 o
 -10   4  18      152.63      146.12     13.37 o
  -9   4  18        2.70        4.77      5.12 o
  -8   4  18        4.97       -1.59      4.68 o
  -7   4  18      179.12      193.75     11.52 o
  -6   4  18      852.45      783.76     20.74 o
  -5   4  18     1167.17     1111.21     21.77 o
  -4   4  18      215.66      217.33     10.72 o
  -3   4  18      138.15      138.11      9.87 o
  -2   4  18      106.93      110.98      8.21 o
  -1   4  18       38.58       33.50      5.89 o
   0   4  18      233.10      189.58     10.11 o
   1   4  18      950.10      907.59     21.19 o
   2   4  18        6.15        6.15      5.45 o
   3   4  18      488.48      482.64     15.23 o
   4   4  18      765.49      710.45     18.85 o
   5   4  18        0.02       -6.95      4.99 o
   6   4  18       10.65        7.85      5.78 o
   7   4  18      167.63      197.63     12.23 o
   8   4  18       76.23      101.77      9.94 o
   9   4  18       21.98       23.95      9.72 o
 -13   5  18        1.81        2.81      7.29 o
 -12   5  18        0.10        2.99      9.13 o
 -11   5  18        0.07        4.12      6.89 o
 -10   5  18      183.24      194.50     12.18 o
  -9   5  18       44.99       38.73      7.00 o
  -8   5  18        1.72        2.23      5.10 o
  -7   5  18      196.16      182.14     11.49 o
  -6   5  18       86.68       86.09      8.46 o
  -5   5  18      101.17      108.26      8.98 o
  -4   5  18       48.18       49.31      6.36 o
  -3   5  18       20.53       30.48      6.02 o
  -2   5  18      174.98      178.39     10.03 o
  -1   5  18       19.35       10.90      5.07 o
   0   5  18        0.00       -2.92      4.55 o
   1   5  18      645.74      585.97     16.27 o
   2   5  18       27.98       26.23      5.97 o
   3   5  18      253.83      263.06     11.85 o
   4   5  18      122.07       97.02      8.77 o
   5   5  18       11.65       18.59      7.48 o
   6   5  18       15.46       10.18     10.76 o
   7   5  18        9.50        4.17      9.42 o
   8   5  18        9.05        6.76     11.41 o
 -12   6  18        0.01        5.45     10.44 o
 -11   6  18      168.14      179.23     15.49 o
 -10   6  18        0.54        7.70      7.57 o
  -9   6  18        5.48       -0.48      6.53 o
  -8   6  18      247.50      225.64     15.81 o
  -7   6  18       21.97       20.99      7.58 o
  -6   6  18      115.22       98.28     12.21 o
  -5   6  18        0.54       -3.50      6.35 o
  -4   6  18      519.42      486.54     16.01 o
  -3   6  18     1036.42     1007.11     21.21 o
  -2   6  18      596.74      578.99     17.45 o
  -1   6  18      775.86      750.97     18.33 o
   0   6  18      536.78      493.58     15.06 o
   1   6  18       11.65        7.65      8.55 o
   2   6  18      381.96      360.71     13.25 o
   3   6  18      960.54      942.44     21.73 o
   4   6  18        5.27        4.48      6.44 o
   5   6  18        2.51       -5.46      6.99 o
   6   6  18       29.28       20.15      6.58 o
   7   6  18       84.22       87.97      9.25 o
   8   6  18       82.96       95.21      9.96 o
 -11   7  18        7.50        4.45      8.98 o
 -10   7  18       15.09       17.34      8.53 o
  -9   7  18       11.62       21.64      8.20 o
  -8   7  18      267.44      298.40     17.70 o
  -7   7  18      106.47       99.42     12.00 o
  -6   7  18       10.19       29.53      8.34 o
  -5   7  18       95.65       96.30     11.55 o
  -4   7  18       33.23       53.12     11.16 o
  -3   7  18      459.52      436.49     19.91 o
  -2   7  18       90.68      105.02     16.93 o
  -1   7  18       64.32       51.16     10.19 o
   0   7  18        0.52       -9.85      8.69 o
   1   7  18       64.52       57.87      9.36 o
   2   7  18       24.46       43.71     13.13 o
   3   7  18        1.64        0.76     11.99 o
   4   7  18      156.10      121.96     15.78 o
   5   7  18      142.14      163.54     13.43 o
   6   7  18        4.86       -5.25      9.95 o
   7   7  18      331.70      383.88     27.10 o
 -10   8  18        6.09        7.04      9.61 o
  -9   8  18       74.48       90.33     12.28 o
  -8   8  18        7.99        2.76      7.03 o
  -7   8  18      326.65      350.91     19.65 o
  -6   8  18        8.89       16.10      7.61 o
  -5   8  18      218.75      213.61     40.25 o
  -4   8  18      370.46      361.91     22.69 o
  -3   8  18      400.61      367.67     18.78 o
  -2   8  18        4.47        3.01      9.52 o
  -1   8  18      621.35      594.41     20.80 o
   0   8  18       63.88       59.37     10.18 o
   1   8  18        1.15        1.67      6.91 o
   2   8  18      144.68      120.70     11.95 o
   3   8  18        2.19        1.70     16.46 o
   4   8  18      228.61      233.23     15.16 o
   5   8  18      392.56      422.84     19.35 o
   6   8  18        5.69       -4.02     13.88 o
  -9   9  18       18.84       17.94     11.12 o
  -8   9  18       21.00       31.02      9.18 o
  -7   9  18        1.80        1.14      7.66 o
  -6   9  18       35.93       47.84     10.30 o
  -5   9  18       12.67       22.51      8.31 o
  -4   9  18        1.33        0.67      8.61 o
  -3   9  18       16.00       22.20      8.03 o
  -2   9  18      191.15      201.20     16.07 o
  -1   9  18        9.62       11.01     26.00 o
   0   9  18      138.34      167.78     13.60 o
   1   9  18        0.98      -11.35     16.24 o
   2   9  18       15.00        6.51     10.12 o
   3   9  18      192.63      213.43     14.77 o
   4   9  18       27.34       31.58     15.29 o
   5   9  18       96.26      120.19     29.22 o
  -7  10  18      240.59      231.58     23.04 o
  -6  10  18        2.43       -1.46      7.40 o
  -5  10  18       19.08       30.48     11.43 o
  -4  10  18        3.43       14.64     11.27 o
  -3  10  18      367.65      344.71     19.06 o
  -2  10  18        5.04        9.54     17.38 o
  -1  10  18      287.62      311.08     33.54 o
   0  10  18       35.02       38.37     15.93 o
   1  10  18      644.19      700.59     25.40 o
   2  10  18      132.59      159.97     17.38 o
   3  10  18       16.19        3.16     10.53 o
  -3  11  18       13.03       24.90     13.83 o
  -2  11  18        0.52        3.71     11.65 o
  -1  11  18        7.34        5.55     11.25 o
 -13   1  19       21.53       27.85      9.11 o
 -12   1  19      379.21      367.79     19.87 o
 -11   1  19       41.73       38.40      9.16 o
 -10   1  19       54.81       74.86     10.69 o
  -9   1  19       58.12       42.42     11.57 o
  -8   1  19      103.38       96.47     10.36 o
  -7   1  19        7.79        4.36      4.17 o
  -6   1  19      156.06      154.67      8.96 o
  -5   1  19      250.72      275.22     12.67 o
  -4   1  19      113.43      123.70      8.42 o
  -3   1  19      372.67      363.90     12.58 o
  -2   1  19        1.38        3.19      6.51 o
  -1   1  19       78.58       69.70      7.23 o
   0   1  19      223.92      215.39     15.19 o
   1   1  19       13.17        4.42      6.08 o
   2   1  19      111.68      119.81      9.30 o
   3   1  19        4.53        8.99      5.55 o
   4   1  19      102.29       94.04      8.81 o
   5   1  19        5.72        1.90      6.97 o
   6   1  19      146.37      132.94     10.51 o
   7   1  19        1.44       -5.84      5.58 o
   8   1  19      395.36      419.08     21.32 o
   9   1  19       49.83       41.76      8.44 o
 -13   2  19       34.16       52.17     10.63 o
 -12   2  19       16.83       39.12      9.50 o
 -11   2  19      213.99      261.89     18.44 o
 -10   2  19       32.06       43.12      9.05 o
  -9   2  19       69.72       76.30      8.28 o
  -8   2  19        1.70        2.16      6.17 o
  -7   2  19       91.85       92.54     10.91 o
  -6   2  19        3.31        7.79      4.45 o
  -5   2  19      841.96      823.45     18.48 o
  -4   2  19     1305.10     1267.90     31.19 o
  -3   2  19      825.67      786.10     18.22 o
  -2   2  19        1.81       -0.23      4.57 o
  -1   2  19      171.82      160.78      9.74 o
   0   2  19       77.51       56.45      6.93 o
   1   2  19      933.59      748.25     18.90 o
   2   2  19        1.14        2.07      4.92 o
   3   2  19      271.41      258.07     17.41 o
   4   2  19      146.62      141.72     10.29 o
   5   2  19       83.98       75.80      8.60 o
   6   2  19       30.70       26.18      8.07 o
   7   2  19       16.80       12.23      7.68 o
   8   2  19        1.03        4.06      9.32 o
   9   2  19      191.91      256.53     15.25 o
 -13   3  19       40.57       53.53     17.15 o
 -12   3  19      129.24      171.71     15.50 o
 -11   3  19       39.13       38.61      9.02 o
 -10   3  19       50.64       31.09      8.37 o
  -9   3  19      243.62      273.44     15.48 o
  -8   3  19      189.57      196.74     12.05 o
  -7   3  19        5.13        8.28      5.18 o
  -6   3  19      293.91      246.52     13.18 o
  -5   3  19       69.86       66.55      6.80 o
  -4   3  19      779.67      781.69     18.23 o
  -3   3  19      667.76      631.83     16.48 o
  -2   3  19      227.34      241.47     10.96 o
  -1   3  19      316.65      304.21     11.96 o
   0   3  19      265.32      261.68     12.28 o
   1   3  19       19.64        8.09      5.12 o
   2   3  19       16.71       14.87      6.18 o
   3   3  19        7.01        5.42      5.19 o
   4   3  19       90.11       95.52      8.90 o
   5   3  19        2.02        4.66      7.60 o
   6   3  19      356.63      380.32     16.73 o
   7   3  19        2.80        4.09      5.92 o
   8   3  19       29.83       32.00      7.90 o
   9   3  19       56.78       64.10      9.51 o
 -12   4  19      194.85      194.38     16.72 o
 -11   4  19      409.74      418.91     33.97 o
 -10   4  19       27.62       16.57      7.35 o
  -9   4  19        5.24       12.55      5.73 o
  -8   4  19        0.11        0.55      4.93 o
  -7   4  19      212.38      230.31     21.33 o
  -6   4  19      138.39      146.01     10.59 o
  -5   4  19        0.14       -3.64      6.87 o
  -4   4  19     1385.48     1339.02     25.13 o
  -3   4  19       87.78       96.30      8.84 o
  -2   4  19       20.20       25.73      5.85 o
  -1   4  19        0.00       -2.17      4.66 o
   0   4  19      134.37      114.13      8.71 o
   1   4  19        9.57        4.96      5.10 o
   2   4  19       33.74       52.28      7.14 o
   3   4  19       97.86       96.38     11.05 o
   4   4  19        1.80        2.07      7.83 o
   5   4  19        1.53        4.90      7.57 o
   6   4  19       24.16       18.35      6.60 o
   7   4  19       93.93      123.41     10.63 o
   8   4  19      152.04      167.05     12.19 o
 -12   5  19       63.28       78.36     11.78 o
 -11   5  19        1.71        6.95      7.14 o
 -10   5  19        0.12       -0.33      5.34 o
  -9   5  19      122.96      109.71      9.76 o
  -8   5  19      127.79      134.69     12.34 o
  -7   5  19       21.09       21.42      6.12 o
  -6   5  19        2.20       13.87      5.84 o
  -5   5  19       50.68       48.08      7.18 o
  -4   5  19      228.79      263.79     11.31 o
  -3   5  19       69.85       66.00      7.24 o
  -2   5  19      370.94      403.98     13.72 o
  -1   5  19      370.58      326.41     14.06 o
   0   5  19       31.67       31.73      6.21 o
   1   5  19      233.29      206.34     15.02 o
   2   5  19        4.73        1.51      5.48 o
   3   5  19      317.46      304.69     12.74 o
   4   5  19        0.04       -0.80      5.06 o
   5   5  19      305.74      309.55     15.52 o
   6   5  19        5.54       -1.86      7.64 o
   7   5  19       27.55       27.76     14.15 o
   8   5  19      158.78      185.24     17.41 o
 -11   6  19        0.01        6.34      7.77 o
 -10   6  19      122.15      160.68     14.92 o
  -9   6  19       12.66       19.60      8.08 o
  -8   6  19      210.60      211.13     16.24 o
  -7   6  19        8.57        4.93      6.80 o
  -6   6  19        5.37        3.40      6.97 o
  -5   6  19      242.65      242.46     25.72 o
  -4   6  19      546.02      569.56     22.78 o
  -3   6  19       12.85       17.35      6.95 o
  -2   6  19      701.32      675.00     47.63 o
  -1   6  19       16.63       14.85      7.77 o
   0   6  19       34.66       44.05      6.86 o
   1   6  19      396.03      389.39     14.01 o
   2   6  19     1007.81     1000.20     22.61 o
   3   6  19      800.12      829.68     20.66 o
   4   6  19       11.71       13.22      6.00 o
   5   6  19       49.37       42.98      7.39 o
   6   6  19       13.71       16.57      9.58 o
   7   6  19       62.99       57.02      8.47 o
 -10   7  19       28.60       30.12      9.39 o
  -9   7  19      249.41      238.59     28.89 o
  -8   7  19       84.44       97.82     12.41 o
  -7   7  19        0.04        5.38     10.86 o
  -6   7  19      360.99      370.71     19.57 o
  -5   7  19      119.72      104.75     12.21 o
  -4   7  19        5.89       14.70      7.66 o
  -3   7  19       41.79       55.65      9.79 o
  -2   7  19       47.24       57.89     14.09 o
  -1   7  19      147.37      173.26     20.15 o
   0   7  19      212.51      265.52     15.06 o
   1   7  19      670.69      627.72     22.04 o
   2   7  19      317.77      312.44     21.14 o
   3   7  19     2213.48     2273.01     46.34 o
   4   7  19        0.20        1.01      8.21 o
   5   7  19       32.37       38.63     16.63 o
   6   7  19        4.54        4.62     17.97 o
  -9   8  19       43.74       54.12     10.99 o
  -8   8  19        9.33       23.95      8.85 o
  -7   8  19      223.52      249.59     17.55 o
  -6   8  19      360.64      392.33     20.89 o
  -5   8  19      466.58      472.73     22.04 o
  -4   8  19      315.91      286.23     17.32 o
  -3   8  19       50.53       45.14      9.50 o
  -2   8  19        0.08        2.82      6.67 o
  -1   8  19      128.66      129.30     13.20 o
   0   8  19        1.85       -3.04      7.66 o
   1   8  19      976.63     1119.57     53.88 o
   2   8  19       94.86       64.21     10.20 o
   3   8  19      408.89      406.27     22.20 o
   4   8  19       77.15       60.54      9.91 o
   5   8  19      197.00      257.65     16.85 o
  -8   9  19      772.92      771.26     29.58 o
  -7   9  19       15.52       14.07      8.76 o
  -6   9  19       28.13       31.05      9.55 o
  -5   9  19       12.56       18.13      8.29 o
  -4   9  19      119.53      121.77     13.72 o
  -3   9  19        0.00       -4.53      9.20 o
  -2   9  19        0.00       -1.30      6.95 o
  -1   9  19        2.17        8.01      7.16 o
   0   9  19       96.96       76.95     14.93 o
   1   9  19      166.54      210.35     24.98 o
   2   9  19      152.38      176.57     14.58 o
   3   9  19      185.36      166.68     14.35 o
  -5  10  19        1.84       18.15      8.77 o
  -4  10  19      116.94      145.64     26.27 o
  -3  10  19      115.02      145.52     14.85 o
  -2  10  19       46.09       45.78      9.82 o
  -1  10  19      317.99      342.04     19.64 o
   0  10  19       74.77       89.12     23.52 o
   1  10  19      259.76      314.23     17.16 o
 -13   0  20      687.40      736.80     40.41 o
 -12   0  20      184.70      146.41     20.97 o
 -11   0  20       20.69       41.69     13.30 o
 -10   0  20       69.41       42.58     13.14 o
  -9   0  20      213.64      206.50     23.18 o
  -8   0  20       56.61       48.42     12.89 o
  -7   0  20      311.44      314.99     16.45 o
  -6   0  20      147.43      146.18     24.83 o
  -5   0  20        8.33       21.40      7.68 o
  -4   0  20      736.52      736.52     25.25 o
  -3   0  20        0.24       -2.02     11.01 o
  -2   0  20       24.50       24.69      8.06 o
  -1   0  20      218.39      196.66     15.09 o
   0   0  20        5.05       11.11     11.83 o
   1   0  20      314.62      320.15     18.90 o
   2   0  20        5.50        3.29      8.54 o
   3   0  20      181.46      157.89     14.91 o
   4   0  20       18.91       46.52     16.49 o
   5   0  20      106.53       95.06     13.32 o
   6   0  20      737.38      857.77     31.83 o
   7   0  20        4.73        7.17      9.33 o
   8   0  20       39.18       38.13     12.12 o
 -13   1  20       11.18        7.89      8.35 o
 -12   1  20        2.35        0.25      7.39 o
 -11   1  20       12.07       14.40      7.75 o
 -10   1  20        8.30       -1.00      6.71 o
  -9   1  20      168.50      192.28     15.56 o
  -8   1  20      221.05      257.59     15.81 o
  -7   1  20       73.77       73.99     10.24 o
  -6   1  20      218.18      208.32     14.95 o
  -5   1  20      559.98      545.76     17.55 o
  -4   1  20      144.30      129.15      8.74 o
  -3   1  20       73.94       56.91      6.75 o
  -2   1  20      271.68      251.88     11.38 o
  -1   1  20       22.76       28.24      6.02 o
   0   1  20        2.46       11.63      6.66 o
   1   1  20       60.95       56.11      8.54 o
   2   1  20      424.25      378.18     14.24 o
   3   1  20       76.13       76.89      8.51 o
   4   1  20       87.76       88.72      9.16 o
   5   1  20       12.20       14.33      6.26 o
   6   1  20      145.24      140.41     11.02 o
   7   1  20      100.18      111.17     10.74 o
   8   1  20      557.59      703.00     26.36 o
 -12   2  20       63.32       56.45     11.71 o
 -11   2  20       21.65       39.22      9.22 o
 -10   2  20       47.35       53.80     10.12 o
  -9   2  20        0.42       -1.85      7.99 o
  -8   2  20       68.21       73.50     19.73 o
  -7   2  20       55.48       62.65      7.68 o
  -6   2  20      246.46      253.64     11.34 o
  -5   2  20       32.70       39.19      9.22 o
  -4   2  20       11.37       16.13      5.12 o
  -3   2  20        4.43        9.67      5.04 o
  -2   2  20       77.42       74.30      7.55 o
  -1   2  20      163.62      153.29     13.12 o
   0   2  20        3.49        6.31      5.02 o
   1   2  20      406.41      383.47     14.09 o
   2   2  20       68.20       75.07     10.80 o
   3   2  20        9.19        5.03      5.53 o
   4   2  20       58.16       52.97      7.91 o
   5   2  20       48.08       57.13      8.14 o
   6   2  20       45.53       63.94      8.65 o
   7   2  20        3.36       -1.76      6.14 o
   8   2  20      194.41      233.35     14.48 o
 -12   3  20       14.35       18.50      8.73 o
 -11   3  20       16.81       24.06      8.80 o
 -10   3  20       18.67       24.74      8.25 o
  -9   3  20        2.74        5.80      6.83 o
  -8   3  20        4.49       11.76      5.58 o
  -7   3  20       17.74       17.22      5.91 o
  -6   3  20       24.40       36.33      6.76 o
  -5   3  20       28.27       28.45      5.84 o
  -4   3  20      325.36      289.55     19.46 o
  -3   3  20      175.33      165.96      9.85 o
  -2   3  20      234.78      221.49     15.85 o
  -1   3  20      219.16      225.09     11.14 o
   0   3  20      111.82      102.93      8.72 o
   1   3  20       32.88       22.67      6.03 o
   2   3  20       44.13       29.04      6.28 o
   3   3  20      338.27      277.60     14.44 o
   4   3  20      123.14      136.54     10.38 o
   5   3  20       24.08       22.63      6.68 o
   6   3  20      302.58      371.50     15.43 o
   7   3  20      152.85      197.60     12.97 o
   8   3  20      695.92      848.86     23.61 o
 -12   4  20       57.11       67.64     11.51 o
 -11   4  20       38.54       44.30      9.96 o
 -10   4  20      151.67      140.03     13.97 o
  -9   4  20       20.40       23.52      6.54 o
  -8   4  20       19.02       34.93      7.00 o
  -7   4  20       11.06       10.50      5.77 o
  -6   4  20        0.41        4.37      5.02 o
  -5   4  20       65.22       82.01      8.72 o
  -4   4  20      744.37      775.47     18.76 o
  -3   4  20      218.05      214.13     13.64 o
  -2   4  20       14.39       12.77      5.48 o
  -1   4  20        0.00        0.45      4.86 o
   0   4  20       31.62       43.18      7.61 o
   1   4  20       96.81       84.28     14.80 o
   2   4  20      129.28      128.02      9.65 o
   3   4  20      134.17      160.45     10.98 o
   4   4  20      182.99      170.98     11.47 o
   5   4  20       24.13       26.47     11.05 o
   6   4  20        3.15        4.18      6.98 o
   7   4  20      308.01      353.21     15.63 o
 -11   5  20        7.40        4.23     10.52 o
 -10   5  20      124.59      129.09     12.51 o
  -9   5  20       24.61       33.76      8.82 o
  -8   5  20       26.35       30.03      6.83 o
  -7   5  20      163.42      184.96     19.81 o
  -6   5  20       13.90       18.12      6.10 o
  -5   5  20        9.26        9.15      5.97 o
  -4   5  20       38.69       36.99      6.82 o
  -3   5  20      844.10      808.94     21.96 o
  -2   5  20       77.44       75.06      7.85 o
  -1   5  20      331.39      281.12     12.32 o
   0   5  20      749.80      730.09     19.05 o
   1   5  20       59.07       73.80      8.05 o
   2   5  20       45.94       53.24      7.99 o
   3   5  20        4.09        6.67      5.56 o
   4   5  20      183.88      198.47     12.10 o
   5   5  20      113.80      115.83     11.97 o
   6   5  20       19.37       34.61     14.98 o
   7   5  20      114.06      134.52     13.69 o
 -10   6  20      156.60      176.22     18.03 o
  -9   6  20        0.17        1.67      6.72 o
  -8   6  20        9.91       26.01      8.44 o
  -7   6  20      106.91      120.88     13.25 o
  -6   6  20       66.18       81.69     20.14 o
  -5   6  20      516.65      517.30     22.43 o
  -4   6  20       51.02       53.65      9.60 o
  -3   6  20      256.94      245.81     15.52 o
  -2   6  20      114.75      117.84     11.38 o
  -1   6  20       11.54        7.24      9.09 o
   0   6  20      258.36      295.75     12.69 o
   1   6  20        0.35      -10.28     10.30 o
   2   6  20      158.09      165.20     11.03 o
   3   6  20       42.18       41.92      7.43 o
   4   6  20        3.01       -0.72      5.38 o
   5   6  20        0.10        1.84      8.31 o
   6   6  20      167.70      185.08     12.39 o
  -9   7  20        0.66       11.45      7.83 o
  -8   7  20       30.48       42.21      9.94 o
  -7   7  20      139.94      153.16     14.90 o
  -6   7  20       60.60       53.40     10.10 o
  -5   7  20        0.74       -0.23      6.93 o
  -4   7  20       73.08       95.62     12.09 o
  -3   7  20       38.25       38.83      9.06 o
  -2   7  20      197.81      208.47     16.52 o
  -1   7  20      176.10      136.46     12.50 o
   0   7  20        4.84       -2.37     10.40 o
   1   7  20      414.70      446.80     19.02 o
   2   7  20      134.23      123.68     15.46 o
   3   7  20      170.13      139.66     16.58 o
   4   7  20        5.57        7.41     10.10 o
   5   7  20       92.38      116.94     24.26 o
  -8   8  20       17.50       27.14      9.64 o
  -7   8  20       56.77       69.94     11.46 o
  -6   8  20        1.65       15.51      8.32 o
  -5   8  20      264.65      243.20     17.41 o
  -4   8  20       84.94       89.11     11.99 o
  -3   8  20        0.11       -3.33      7.73 o
  -2   8  20       16.41       25.90      8.57 o
  -1   8  20      130.43      127.97     12.32 o
   0   8  20       12.10       10.91     10.66 o
   1   8  20      242.97      229.76     15.72 o
   2   8  20        1.42        2.35     21.51 o
   3   8  20       78.26       89.25     11.58 o
   4   8  20       78.46       98.63     20.06 o
  -6   9  20        0.29       -0.92      8.97 o
  -5   9  20       24.66       21.80      9.15 o
  -4   9  20       52.91       42.23      9.98 o
  -3   9  20      119.37      108.67     13.47 o
  -2   9  20       44.34       32.32      9.32 o
  -1   9  20        0.75        2.41      7.55 o
   0   9  20       45.45       54.02     16.16 o
   1   9  20      231.44      233.03     15.95 o
   2   9  20        8.73        7.03     23.66 o
 -12   1  21      155.97      181.01     47.41 o
 -11   1  21       23.76       37.39      9.76 o
 -10   1  21      212.09      192.48     16.27 o
  -9   1  21      424.82      441.21     21.15 o
  -8   1  21      310.09      318.76     18.09 o
  -7   1  21     3599.86     3621.75     71.83 o
  -6   1  21      870.97      895.92     20.35 o
  -5   1  21      509.09      486.96     20.78 o
  -4   1  21       21.42       22.98      8.34 o
  -3   1  21      110.66      112.15      8.56 o
  -2   1  21        4.14        9.31      5.11 o
  -1   1  21      430.93      397.57     13.90 o
   0   1  21      311.35      260.12     11.94 o
   1   1  21       64.72       65.83      8.02 o
   2   1  21       12.29       16.77      6.01 o
   3   1  21       13.26        4.54      5.66 o
   4   1  21       42.85       39.19      7.26 o
   5   1  21       60.30       60.99      8.47 o
   6   1  21        0.11        4.55      6.02 o
   7   1  21       95.49      110.38     13.26 o
 -12   2  21       41.52       38.98     10.20 o
 -11   2  21        8.38       19.41      8.46 o
 -10   2  21        1.13       -0.24      7.03 o
  -9   2  21       37.98       43.95     11.04 o
  -8   2  21        3.53        6.22      9.73 o
  -7   2  21       85.21       96.72      9.41 o
  -6   2  21      205.72      250.92     13.90 o
  -5   2  21      597.23      596.80     18.22 o
  -4   2  21        0.25        1.06      4.73 o
  -3   2  21       28.20       27.74      6.08 o
  -2   2  21       25.29       21.77      5.79 o
  -1   2  21      180.10      176.11     10.53 o
   0   2  21        0.13        3.06      4.96 o
   1   2  21      137.56      126.98      9.65 o
   2   2  21       63.84       63.29      8.00 o
   3   2  21      159.42      151.30     10.72 o
   4   2  21        1.09        3.16      7.65 o
   5   2  21       46.75       46.35      7.98 o
   6   2  21       11.83       22.53      9.01 o
   7   2  21      172.23      185.54     15.17 o
 -11   3  21       40.77       45.76     10.00 o
 -10   3  21       98.90      104.66     28.27 o
  -9   3  21       75.66       70.63     10.98 o
  -8   3  21       10.44       20.13      6.31 o
  -7   3  21      138.57      129.20     10.65 o
  -6   3  21      362.15      343.62     20.92 o
  -5   3  21       97.56      106.06      8.36 o
  -4   3  21      224.93      238.12     13.38 o
  -3   3  21       13.91       13.35      5.81 o
  -2   3  21       17.80       21.92      5.84 o
  -1   3  21       12.70        7.73      5.24 o
   0   3  21        5.60        8.61      5.33 o
   1   3  21       28.24       25.01      6.09 o
   2   3  21      172.04      131.23      9.93 o
   3   3  21       57.71       55.32      8.30 o
   4   3  21       59.29       65.55      8.54 o
   5   3  21      321.28      345.42     14.82 o
   6   3  21       22.29       25.19      9.00 o
   7   3  21        0.50       -3.59      8.82 o
 -11   4  21        2.82        0.24      7.40 o
 -10   4  21      131.15      127.82     18.69 o
  -9   4  21      144.68      159.48     11.94 o
  -8   4  21        0.88        3.24      5.67 o
  -7   4  21        9.22        7.72      5.84 o
  -6   4  21       83.81       99.82      9.68 o
  -5   4  21        7.85        8.05      5.64 o
  -4   4  21       83.13       84.31      8.02 o
  -3   4  21       76.90       86.44      8.21 o
  -2   4  21      216.81      202.60     11.31 o
  -1   4  21       92.46       80.80      8.20 o
   0   4  21       24.10       33.05      6.52 o
   1   4  21       81.11       91.70      8.77 o
   2   4  21       32.33       20.88      8.76 o
   3   4  21       94.13      110.81      9.76 o
   4   4  21       34.81       26.75      7.78 o
   5   4  21        2.23       11.78      8.69 o
   6   4  21       99.66      133.74     11.24 o
 -10   5  21        2.38       11.11      7.80 o
  -9   5  21       19.99       20.66      6.90 o
  -8   5  21        1.45        1.35      5.58 o
  -7   5  21       82.01       91.30      9.53 o
  -6   5  21      195.26      203.46     12.97 o
  -5   5  21       83.90       77.75     10.71 o
  -4   5  21      112.76      122.28     16.44 o
  -3   5  21      156.02      147.19     11.10 o
  -2   5  21       42.41       38.53      6.62 o
  -1   5  21        0.01       -6.87      4.58 o
   0   5  21       17.41       20.76      6.31 o
   1   5  21       70.77       52.93      7.47 o
   2   5  21      128.47      116.03      9.71 o
   3   5  21      218.91      177.10     11.64 o
   4   5  21       97.36       94.57     11.11 o
   5   5  21      125.20      132.41     10.93 o
   6   5  21      140.90      167.95     12.25 o
  -9   6  21        0.00       10.05      7.97 o
  -8   6  21       45.55       49.58     10.34 o
  -7   6  21      107.16      126.01     16.11 o
  -6   6  21      545.58      587.73     38.02 o
  -5   6  21        8.67       19.67     10.56 o
  -4   6  21       28.45       30.54      8.79 o
  -3   6  21        7.38       20.72      8.27 o
  -2   6  21        2.42       -0.15      7.81 o
  -1   6  21        0.59        0.65      9.78 o
   0   6  21       21.59       26.88      8.90 o
   1   6  21      135.04      141.79     13.15 o
   2   6  21       28.48       28.92     14.11 o
   3   6  21      201.40      185.48     14.64 o
   4   6  21       27.52        9.56     14.46 o
   5   6  21      168.94      200.21     15.70 o
  -8   7  21       20.20       32.92      9.85 o
  -7   7  21      132.65      157.14     15.60 o
  -6   7  21        0.31        6.25      7.73 o
  -5   7  21       34.67       63.62     15.64 o
  -4   7  21        9.40       13.79     17.77 o
  -3   7  21       16.21       22.48      8.44 o
  -2   7  21        2.73        9.49      9.08 o
  -1   7  21        6.26        1.29     13.89 o
   0   7  21      263.08      304.27     16.77 o
   1   7  21        4.38       14.89      9.69 o
   2   7  21      116.20      109.87     17.54 o
   3   7  21      169.10      190.27     15.12 o
   4   7  21      112.43      145.82     14.25 o
  -7   8  21      159.83      167.45     16.67 o
  -6   8  21       79.46       74.76     24.66 o
  -5   8  21        1.27       -0.17      9.29 o
  -4   8  21        1.95       14.81      8.60 o
  -3   8  21      137.30      135.92     15.66 o
  -2   8  21       40.46       62.43     10.97 o
  -1   8  21       83.55      100.92     16.18 o
   0   8  21       62.16       53.93     19.89 o
   1   8  21      276.23      333.97     17.99 o
   2   8  21       23.66        6.87     21.92 o
  -3   9  21       13.50       20.71     16.66 o
  -2   9  21      366.23      377.62     21.16 o
 -11   0  22        2.56        8.00     11.59 o
 -10   0  22      301.11      271.44     27.47 o
  -9   0  22      133.42      108.78     18.59 o
  -8   0  22      846.35      892.17     42.67 o
  -7   0  22      715.10      790.32     40.33 o
  -6   0  22       95.69      101.69     17.13 o
  -5   0  22      866.33      855.36     28.62 o
  -4   0  22      244.92      228.91     16.44 o
  -3   0  22       22.73       29.60      9.06 o
  -2   0  22       92.05       86.33     17.72 o
  -1   0  22        0.41       -9.32     13.96 o
   0   0  22       16.93        8.65      7.70 o
   1   0  22      277.31      286.95     18.25 o
   2   0  22      567.80      545.13     24.79 o
   3   0  22        3.24        1.32      7.56 o
   4   0  22      296.37      278.39     26.32 o
   5   0  22       37.72       22.57     10.59 o
   6   0  22       83.14       85.22     19.99 o
 -11   1  22        5.51       -2.77      8.30 o
 -10   1  22       43.67       61.67     11.38 o
  -9   1  22       13.43        7.09      7.73 o
  -8   1  22      718.91      767.76     27.95 o
  -7   1  22      103.56       95.30     12.55 o
  -6   1  22        2.47       14.07      7.01 o
  -5   1  22        0.00       -2.03      9.76 o
  -4   1  22       56.41       61.97      7.21 o
  -3   1  22        1.48        2.43      5.63 o
  -2   1  22        0.43        5.53      5.19 o
  -1   1  22       11.71       24.00      6.01 o
   0   1  22       75.60       72.23      8.01 o
   1   1  22      126.38       94.14      8.97 o
   2   1  22       98.00      107.27     11.60 o
   3   1  22      154.30      147.40     10.84 o
   4   1  22       50.11       35.50      7.36 o
   5   1  22       14.64       24.56      7.12 o
   6   1  22        8.83       13.80      7.16 o
 -11   2  22        8.44       -2.90     15.02 o
 -10   2  22        4.08       12.97      8.22 o
  -9   2  22      321.77      332.18     22.95 o
  -8   2  22       60.30       83.84     11.72 o
  -7   2  22      294.78      267.49     21.59 o
  -6   2  22       21.14       24.48     10.03 o
  -5   2  22      190.17      178.37     10.05 o
  -4   2  22        0.26        3.78      5.95 o
  -3   2  22        3.93       10.12      5.49 o
  -2   2  22        1.27        0.41      4.77 o
  -1   2  22       36.98       49.52      6.97 o
   0   2  22      184.32      145.67     10.28 o
   1   2  22       27.94       28.26      6.81 o
   2   2  22       32.23       31.67      7.00 o
   3   2  22       13.98       11.93      6.19 o
   4   2  22       63.15       61.14      8.48 o
   5   2  22       87.45       88.72      9.66 o
   6   2  22      201.90      228.51     15.94 o
 -10   3  22      192.71      191.89     16.53 o
  -9   3  22      240.27      258.23     18.77 o
  -8   3  22      168.52      201.35     14.92 o
  -7   3  22       48.83       40.48      7.62 o
  -6   3  22      246.64      273.78     15.10 o
  -5   3  22        2.37        3.76      9.58 o
  -4   3  22        5.93        8.21      5.56 o
  -3   3  22       29.56       41.70      8.23 o
  -2   3  22       19.82       30.06      7.45 o
  -1   3  22       19.80       22.45      6.15 o
   0   3  22       73.98       86.37      8.61 o
   1   3  22       20.18       21.67      6.12 o
   2   3  22       14.08       10.48      6.67 o
   3   3  22       17.81       15.49      6.42 o
   4   3  22       32.10       53.27      8.00 o
   5   3  22        5.79        8.15      6.36 o
 -10   4  22       56.50       75.29     11.75 o
  -9   4  22       16.86       22.32      6.87 o
  -8   4  22        5.21       14.99      6.48 o
  -7   4  22      326.13      367.70     15.73 o
  -6   4  22       49.55       50.90      7.79 o
  -5   4  22       32.70       24.97      6.60 o
  -4   4  22      203.73      193.68     11.07 o
  -3   4  22        3.48       11.40      5.50 o
  -2   4  22       96.77       82.42      8.26 o
  -1   4  22        8.68       15.67      5.78 o
   0   4  22       55.23       65.28      7.94 o
   1   4  22        0.14        2.55      6.08 o
   2   4  22        0.00        5.76      5.71 o
   3   4  22      134.99      102.47      9.96 o
   4   4  22        2.48       10.73      6.30 o
   5   4  22      101.72      104.87     10.28 o
  -9   5  22       26.82       25.53      9.10 o
  -8   5  22        8.19       20.68      6.77 o
  -7   5  22      235.60      249.71     14.24 o
  -6   5  22      118.93      124.04     10.81 o
  -5   5  22        3.67        8.96      5.90 o
  -4   5  22        5.26        6.98      9.26 o
  -3   5  22       22.29       27.24      6.93 o
  -2   5  22        5.28        2.34      5.25 o
  -1   5  22       26.34       22.32      6.22 o
   0   5  22       51.22       62.35      8.00 o
   1   5  22       10.53       19.32      6.38 o
   2   5  22        3.92        1.90      5.73 o
   3   5  22       70.33       76.17      8.76 o
   4   5  22       53.17       59.53      8.70 o
  -8   6  22      177.72      214.29     20.46 o
  -7   6  22       63.47       98.92     12.90 o
  -6   6  22       18.97       33.64      9.64 o
  -5   6  22      121.28      118.74     13.40 o
  -4   6  22        6.50        6.04     13.81 o
  -3   6  22       61.94       57.74     10.33 o
  -2   6  22       53.81       42.49      8.88 o
  -1   6  22      122.85      114.91     11.90 o
   0   6  22        9.53       12.89      7.89 o
   1   6  22      135.63      129.18     13.03 o
   2   6  22        6.10        0.48     12.45 o
   3   6  22        0.02        1.58     11.71 o
  -7   7  22      123.37      128.77     14.58 o
  -6   7  22      207.84      256.01     31.67 o
  -5   7  22        3.74       13.36      8.29 o
  -4   7  22       68.11       80.92     12.12 o
  -3   7  22       76.81       73.20     11.43 o
  -2   7  22      135.31      122.80     13.78 o
  -1   7  22       54.82       49.01      9.83 o
   0   7  22      200.66      209.96     15.66 o
   1   7  22       41.10       44.09     20.37 o
   2   7  22        0.26        3.70      7.98 o
  -4   8  22      176.99      196.56     17.32 o
  -3   8  22      196.69      192.58     17.09 o
  -2   8  22      420.08      450.32     22.59 o
  -1   8  22       45.63       85.76     12.54 o
 -10   1  23      176.68      182.31     17.59 o
  -9   1  23        4.24        6.66      7.92 o
  -8   1  23      465.04      478.96     22.90 o
  -7   1  23      684.63      641.78     34.99 o
  -6   1  23      783.94      799.91     23.02 o
  -5   1  23       12.81       12.53      7.46 o
  -4   1  23       25.56       33.89      9.09 o
  -3   1  23       42.31       49.20      6.99 o
  -2   1  23       86.95       73.77      8.03 o
  -1   1  23       68.65       99.45      8.97 o
   0   1  23       43.24       57.87      7.75 o
   1   1  23       72.87       73.93      8.59 o
   2   1  23        0.22        5.25      5.72 o
   3   1  23       51.42       56.26      8.37 o
   4   1  23       48.13       68.08      8.87 o
   5   1  23      161.59      178.79     12.75 o
 -10   2  23      271.06      259.11     29.91 o
  -9   2  23       24.96       30.55      9.61 o
  -8   2  23        0.10       -2.49      7.61 o
  -7   2  23      214.61      242.28     22.40 o
  -6   2  23       38.64       41.70      7.89 o
  -5   2  23       10.80        7.57      5.93 o
  -4   2  23      106.03      116.93      9.23 o
  -3   2  23       35.80       33.48      7.42 o
  -2   2  23        0.39        0.02      5.14 o
  -1   2  23      104.99       96.30      8.82 o
   0   2  23      108.71      146.16     10.68 o
   1   2  23        4.28        9.03      5.95 o
   2   2  23        0.33        4.18      7.52 o
   3   2  23      111.69      106.76     10.02 o
   4   2  23        5.92        0.83      6.15 o
   5   2  23        0.07        1.59      7.32 o
  -9   3  23       32.36       39.69     10.00 o
  -8   3  23       56.02       55.01      8.41 o
  -7   3  23       78.69       92.53      9.96 o
  -6   3  23       45.03       63.49     10.86 o
  -5   3  23       53.68       60.82      8.47 o
  -4   3  23      139.48      142.46      9.75 o
  -3   3  23       47.06       48.61      7.44 o
  -2   3  23      131.96      149.73     10.41 o
  -1   3  23       13.49       20.31      6.01 o
   0   3  23       14.15       18.73      6.24 o
   1   3  23       14.14       17.05      6.19 o
   2   3  23        8.94        0.76      5.73 o
   3   3  23       34.84       42.94      8.02 o
   4   3  23      125.81      168.62     12.07 o
  -9   4  23      288.17      310.79     21.25 o
  -8   4  23      179.65      176.65     15.39 o
  -7   4  23       90.65      104.22     10.40 o
  -6   4  23        0.92        4.75      7.22 o
  -5   4  23       25.48       38.93      7.49 o
  -4   4  23       70.58       70.92      8.91 o
  -3   4  23      189.00      167.32     10.85 o
  -2   4  23        2.34       13.82      5.74 o
  -1   4  23       13.61       22.90      6.40 o
   0   4  23        0.00        0.58      5.45 o
   1   4  23       15.97       11.94      6.32 o
   2   4  23       47.80       58.02     10.30 o
   3   4  23        0.72        3.85      6.03 o
   4   4  23       27.25       27.32      9.70 o
  -8   5  23        2.11       14.49     11.22 o
  -7   5  23      295.59      317.19     20.12 o
  -6   5  23       63.29       74.25      9.28 o
  -5   5  23       64.16       77.49     13.30 o
  -4   5  23      115.45      122.74     13.02 o
  -3   5  23        9.31       16.44      9.13 o
  -2   5  23      244.69      337.01     14.25 o
  -1   5  23      364.80      400.07     15.24 o
   0   5  23        2.16        0.13      5.81 o
   1   5  23      104.01      132.08     10.59 o
   2   5  23      402.65      435.77     16.56 o
   3   5  23        2.72        4.31      7.79 o
  -6   6  23      109.46      106.75     13.55 o
  -5   6  23       34.75       57.22     33.92 o
  -4   6  23       43.88       42.14     10.19 o
  -3   6  23      147.28      140.00     14.63 o
  -2   6  23      711.75      785.25     25.36 o
  -1   6  23        8.45       17.20      7.91 o
   0   6  23      135.47      134.50     13.62 o
   1   6  23       13.64        4.21     10.34 o
  -4   7  23      152.39      184.35     17.23 o
  -3   7  23       54.80       65.66     11.41 o
  -2   7  23      178.43      205.74     17.43 o
  -9   0  24      335.15      457.14     32.75 o
  -8   0  24        3.19       14.60     13.33 o
  -7   0  24       17.48       24.21     13.58 o
  -6   0  24       16.96       35.77     18.33 o
  -5   0  24        4.24        6.27     11.69 o
  -4   0  24      211.55      200.88     16.35 o
  -3   0  24        1.09        1.16     15.45 o
  -2   0  24      908.55      952.55     32.11 o
  -1   0  24      247.21      206.61     17.35 o
   0   0  24        3.00        3.28      7.84 o
   1   0  24      212.65      187.10     18.13 o
   2   0  24       20.66       18.42     18.24 o
   3   0  24      212.67      185.75     17.95 o
  -9   1  24      358.19      387.63     21.98 o
  -8   1  24       19.06       19.30      9.35 o
  -7   1  24      328.88      378.27     17.62 o
  -6   1  24        0.58        5.40      8.63 o
  -5   1  24       15.38       21.92      8.36 o
  -4   1  24       55.73       59.24      7.57 o
  -3   1  24       59.65       67.36      9.19 o
  -2   1  24      156.45      172.16     11.18 o
  -1   1  24      138.29      167.69     11.35 o
   0   1  24        0.10       10.23      6.02 o
   1   1  24       88.54       77.50      8.90 o
   2   1  24       25.40       25.53      7.10 o
   3   1  24        0.12        5.96      6.60 o
  -8   2  24       46.62       36.57     10.36 o
  -7   2  24       60.51       73.78      9.47 o
  -6   2  24        0.05        5.54      6.23 o
  -5   2  24       53.68       73.19      9.08 o
  -4   2  24       81.15      111.04     11.55 o
  -3   2  24       62.21       87.88      8.63 o
  -2   2  24      148.07      153.09     18.50 o
  -1   2  24      339.98      341.92     14.27 o
   0   2  24       25.17       29.45      6.77 o
   1   2  24       12.46       13.86      6.29 o
   2   2  24       28.57       12.53      6.67 o
   3   2  24      180.23      193.44     12.79 o
  -8   3  24      635.15      665.86     22.05 o
  -7   3  24        0.00       -0.18      6.35 o
  -6   3  24      251.25      280.41     31.20 o
  -5   3  24      116.62      128.47     11.38 o
  -4   3  24       10.23        8.49      9.29 o
  -3   3  24      173.91      164.58     10.86 o
  -2   3  24        3.67       12.42      5.93 o
  -1   3  24       47.81       63.07      8.12 o
   0   3  24       89.68      105.13      9.58 o
   1   3  24       16.87       26.38      7.01 o
   2   3  24       26.14       45.30      7.98 o
  -7   4  24      267.93      298.43     15.86 o
  -6   4  24       18.35       22.92      7.40 o
  -5   4  24       40.56       43.93      8.19 o
  -4   4  24       17.01       25.93      7.31 o
  -3   4  24      222.17      244.55     13.10 o
  -2   4  24       60.67      113.74     13.02 o
  -1   4  24      126.11      136.36     10.54 o
   0   4  24        7.63        9.82      6.17 o
   1   4  24        0.02        5.49      6.99 o
   2   4  24       31.74       39.83      7.84 o
  -6   5  24      131.40      142.76     15.27 o
  -5   5  24       42.94       51.71     18.97 o
  -4   5  24       27.15       54.58     10.92 o
  -3   5  24        9.21       13.98      6.84 o
  -2   5  24      705.57      824.86     21.77 o
  -1   5  24       61.67       86.52      9.45 o
   0   5  24        6.62        1.50      6.98 o
  -7   1  25      393.37      370.70     30.00 o
  -6   1  25      116.11      125.62     11.58 o
  -5   1  25       14.59       25.93      8.70 o
  -4   1  25      146.85      156.91     10.80 o
  -3   1  25      101.89      123.32     10.17 o
  -2   1  25      156.89      170.79     11.38 o
  -1   1  25       72.34       86.62      9.60 o
   0   1  25       13.75       24.28      6.71 o
   1   1  25        8.96       13.36      6.69 o
  -6   2  25        4.02       16.79      9.46 o
  -5   2  25        3.71       13.66      6.92 o
  -4   2  25       79.73      102.66      9.17 o
  -3   2  25       73.12       86.98      8.88 o
  -2   2  25      342.83      429.37     15.96 o
  -1   2  25       11.96       44.40      7.50 o
   0   2  25      108.47      143.34     11.16 o
   1   2  25      130.59      132.04     10.96 o
  -6   3  25        2.02        7.05      9.26 o
  -5   3  25      149.41      184.37     13.56 o
  -4   3  25       68.75       77.24      9.77 o
  -3   3  25      217.93      231.48     19.99 o
  -2   3  25        9.50       10.67      6.09 o
  -1   3  25       27.33       27.11      7.06 o
   0   3  25       40.67       35.77      7.61 o
  -4   4  25       12.09       16.57      7.21 o
  -3   4  25      141.37      185.65     12.03 o
  -2   4  25      166.41      178.75     11.98 o
 
